# Supplementary material for: Machine Learning Prediction and Validation of Plasma Concentration–Time Profiles
Source: Mol Pharm. 2025 May 9;22(6):2976–84. doi: 10.1021/acs.molpharmaceut.4c01431 (PMC12135056; doi:10.1021/acs.molpharmaceut.4c01431)
Supplement: Supplementary file 2 [file mp4c01431_si_002.xlsx]

## Sheet: Original_PK_reminfentanil
SUPPLEMENTARY DATA File Prediction and Validation of Clinical Plasma Concentration Time Profiles by Machine Learning Approach Hiroaki Iwata1*, Michiharu Kageyama2,3, and Koichi Handa2,4* 1 Division of School of Health Science, Department of Biological Regulation, Faculty of Medicine, Tottori University, 86 Nishi-cho, Yonago 683-8503, Japan 2 Teijin Institute for Biomedical Research, Teijin Pharma…
ID	TIME	AMT	RATE	DV	AGE	SEX	LBM	TINFCAT
1	0	1439.8	71.99	.	30.58	M	56.5075	20
1	1.5	.	.	9.51	30.58	M	56.5075	20
1	2	.	.	11.5	30.58	M	56.5075	20
1	2.52	.	.	14.1	30.58	M	56.5075	20
1	3.02	.	.	16.7	30.58	M	56.5075	20
1	3.63	.	.	17.1	30.58	M	56.5075	20
1	4.05	.	.	16.8	30.58	M	56.5075	20
1	5.02	.	.	18.7	30.58	M	56.5075	20
1	6.02	.	.	14.2	30.58	M	56.5075	20
1	7.03	.	.	15.8	30.58	M	56.5075	20
1	8.03	.	.	15.1	30.58	M	56.5075	20
1	9.03	.	.	14.9	30.58	M	56.5075	20
1	10.03	.	.	18.4	30.58	M	56.5075	20
1	12.05	.	.	18.4	30.58	M	56.5075	20
1	14.13	.	.	19.7	30.58	M	56.5075	20
1	16.05	.	.	19.6	30.58	M	56.5075	20
1	18.07	.	.	20.2	30.58	M	56.5075	20
1	20.05	.	.	21.3	30.58	M	56.5075	20
1	20.57	.	.	17.8	30.58	M	56.5075	20
1	21.08	.	.	12.9	30.58	M	56.5075	20
1	21.58	.	.	11.2	30.58	M	56.5075	20
1	22.07	.	.	9.81	30.58	M	56.5075	20
1	22.6	.	.	9.5	30.58	M	56.5075	20
1	23.08	.	.	8.58	30.58	M	56.5075	20
1	23.58	.	.	8.54	30.58	M	56.5075	20
1	24.1	.	.	8.6	30.58	M	56.5075	20
1	24.6	.	.	8.06	30.58	M	56.5075	20
1	25.08	.	.	7.16	30.58	M	56.5075	20
1	26.08	.	.	6.08	30.58	M	56.5075	20
1	27.1	.	.	4.92	30.58	M	56.5075	20
1	28.1	.	.	4.07	30.58	M	56.5075	20
1	29.13	.	.	3.94	30.58	M	56.5075	20
1	30.1	.	.	3.94	30.58	M	56.5075	20
1	32.08	.	.	3.1	30.58	M	56.5075	20
1	34.12	.	.	2.43	30.58	M	56.5075	20
1	36.12	.	.	1.89	30.58	M	56.5075	20
1	38.17	.	.	1.82	30.58	M	56.5075	20
1	40.12	.	.	1.26	30.58	M	56.5075	20
1	45.13	.	.	1.48	30.58	M	56.5075	20
1	50.15	.	.	1.35	30.58	M	56.5075	20
1	55.2	.	.	1.08	30.58	M	56.5075	20
1	60.18	.	.	0.55	30.58	M	56.5075	20
1	65.18	.	.	0.58	30.58	M	56.5075	20
1	70.2	.	.	0.4	30.58	M	56.5075	20
1	80.23	.	.	0.27	30.58	M	56.5075	20
1	90.42	.	.	0.2	30.58	M	56.5075	20
1	100.28	.	.	0.11	30.58	M	56.5075	20
1	110.37	.	.	0.12	30.58	M	56.5075	20
2	0	1259.8	62.99	.	24.91	M	54.4561	20
2	1.53	.	.	11.1	24.91	M	54.4561	20
2	2.02	.	.	11.6	24.91	M	54.4561	20
2	2.52	.	.	13.9	24.91	M	54.4561	20
2	3.03	.	.	14.1	24.91	M	54.4561	20
2	3.53	.	.	13	24.91	M	54.4561	20
2	4.03	.	.	14.7	24.91	M	54.4561	20
2	4.55	.	.	12.6	24.91	M	54.4561	20
2	5.02	.	.	13.6	24.91	M	54.4561	20
2	6.02	.	.	13.8	24.91	M	54.4561	20
2	7.03	.	.	14.2	24.91	M	54.4561	20
2	8.05	.	.	14.6	24.91	M	54.4561	20
2	9.03	.	.	15.1	24.91	M	54.4561	20
2	10.03	.	.	16.3	24.91	M	54.4561	20
2	12.07	.	.	16.6	24.91	M	54.4561	20
2	14.05	.	.	18.1	24.91	M	54.4561	20
2	18.12	.	.	21.7	24.91	M	54.4561	20
2	20.05	.	.	19.9	24.91	M	54.4561	20
2	20.58	.	.	14.8	24.91	M	54.4561	20
2	21.07	.	.	10.9	24.91	M	54.4561	20
2	21.58	.	.	10.3	24.91	M	54.4561	20
2	22.12	.	.	8.73	24.91	M	54.4561	20
2	22.6	.	.	9.16	24.91	M	54.4561	20
2	23.08	.	.	8.57	24.91	M	54.4561	20
2	23.63	.	.	7.99	24.91	M	54.4561	20
2	24.13	.	.	7.33	24.91	M	54.4561	20
2	24.62	.	.	6.79	24.91	M	54.4561	20
2	25.13	.	.	4.31	24.91	M	54.4561	20
2	26.07	.	.	5.15	24.91	M	54.4561	20
2	27.07	.	.	4.53	24.91	M	54.4561	20
2	28.08	.	.	4.05	24.91	M	54.4561	20
2	29.1	.	.	3.74	24.91	M	54.4561	20
2	30.1	.	.	2.82	24.91	M	54.4561	20
2	32.12	.	.	2.57	24.91	M	54.4561	20
2	34.12	.	.	2.17	24.91	M	54.4561	20
2	36.12	.	.	1.78	24.91	M	54.4561	20
2	38.15	.	.	1.81	24.91	M	54.4561	20
2	40.13	.	.	1.47	24.91	M	54.4561	20
2	45.13	.	.	0.96	24.91	M	54.4561	20
2	50.15	.	.	0.7	24.91	M	54.4561	20
2	55.17	.	.	0.48	24.91	M	54.4561	20
2	60.17	.	.	0.26	24.91	M	54.4561	20
2	65.18	.	.	0.23	24.91	M	54.4561	20
2	70.18	.	.	0.2	24.91	M	54.4561	20
2	80.23	.	.	0.11	24.91	M	54.4561	20
3	0	2600	130	.	30.75	M	50.375	20
3	1.52	.	.	19.1	30.75	M	50.375	20
3	2.03	.	.	22.3	30.75	M	50.375	20
3	2.52	.	.	23.5	30.75	M	50.375	20
3	3.02	.	.	25.7	30.75	M	50.375	20
3	3.53	.	.	29	30.75	M	50.375	20
3	4.03	.	.	31.7	30.75	M	50.375	20
3	4.53	.	.	20.2	30.75	M	50.375	20
3	5.02	.	.	31.4	30.75	M	50.375	20
3	6.03	.	.	31.2	30.75	M	50.375	20
3	7.03	.	.	29.5	30.75	M	50.375	20
3	8.03	.	.	30.7	30.75	M	50.375	20
3	9.03	.	.	33.1	30.75	M	50.375	20
3	10.05	.	.	39.3	30.75	M	50.375	20
3	12.05	.	.	40.9	30.75	M	50.375	20
3	14.07	.	.	39.1	30.75	M	50.375	20
3	16.03	.	.	39.1	30.75	M	50.375	20
3	18.07	.	.	41.4	30.75	M	50.375	20
3	20.03	.	.	46.7	30.75	M	50.375	20
3	20.53	.	.	41.4	30.75	M	50.375	20
3	21.07	.	.	28.1	30.75	M	50.375	20
3	21.55	.	.	24.9	30.75	M	50.375	20
3	22.07	.	.	21.4	30.75	M	50.375	20
3	22.65	.	.	14.2	30.75	M	50.375	20
3	23.07	.	.	18.2	30.75	M	50.375	20
3	23.58	.	.	18	30.75	M	50.375	20
3	24.07	.	.	18.2	30.75	M	50.375	20
3	24.58	.	.	17	30.75	M	50.375	20
3	25.08	.	.	14	30.75	M	50.375	20
3	27.08	.	.	11.7	30.75	M	50.375	20
3	28.08	.	.	13.4	30.75	M	50.375	20
3	29.1	.	.	5.14	30.75	M	50.375	20
3	34.1	.	.	7.04	30.75	M	50.375	20
3	38.1	.	.	5.22	30.75	M	50.375	20
3	40.1	.	.	4.63	30.75	M	50.375	20
3	45.12	.	.	3.59	30.75	M	50.375	20
3	50.15	.	.	1.98	30.75	M	50.375	20
3	55.18	.	.	1.84	30.75	M	50.375	20
3	60.17	.	.	1.13	30.75	M	50.375	20
3	65.22	.	.	0.81	30.75	M	50.375	20
3	70.23	.	.	0.6	30.75	M	50.375	20
3	80.3	.	.	0.49	30.75	M	50.375	20
3	90.23	.	.	0.28	30.75	M	50.375	20
3	100.37	.	.	0.22	30.75	M	50.375	20
3	120.32	.	.	0.16	30.75	M	50.375	20
3	140.32	.	.	0.1	30.75	M	50.375	20
3	170.5	.	.	0.1	30.75	M	50.375	20
4	0	3899.8	194.99	.	30.66	M	71.8815	20
4	1.52	.	.	24.4	30.66	M	71.8815	20
4	2	.	.	25.9	30.66	M	71.8815	20
4	2.53	.	.	32.2	30.66	M	71.8815	20
4	3.02	.	.	36.1	30.66	M	71.8815	20
4	3.53	.	.	34	30.66	M	71.8815	20
4	4.03	.	.	32	30.66	M	71.8815	20
4	4.52	.	.	30	30.66	M	71.8815	20
4	5.03	.	.	29.8	30.66	M	71.8815	20
4	6.05	.	.	32.3	30.66	M	71.8815	20
4	7.03	.	.	34.8	30.66	M	71.8815	20
4	8.03	.	.	35.9	30.66	M	71.8815	20
4	9.05	.	.	37.5	30.66	M	71.8815	20
4	10.05	.	.	37.2	30.66	M	71.8815	20
4	12.08	.	.	39.6	30.66	M	71.8815	20
4	14.1	.	.	39	30.66	M	71.8815	20
4	16.1	.	.	41.6	30.66	M	71.8815	20
4	18.07	.	.	43.5	30.66	M	71.8815	20
4	20.07	.	.	42.4	30.66	M	71.8815	20
4	20.58	.	.	28.5	30.66	M	71.8815	20
4	21.08	.	.	37.7	30.66	M	71.8815	20
4	21.6	.	.	23.2	30.66	M	71.8815	20
4	22.08	.	.	26.4	30.66	M	71.8815	20
4	22.58	.	.	23.4	30.66	M	71.8815	20
4	23.1	.	.	23.1	30.66	M	71.8815	20
4	23.6	.	.	21.5	30.66	M	71.8815	20
4	24.1	.	.	18.9	30.66	M	71.8815	20
4	24.62	.	.	19.2	30.66	M	71.8815	20
4	25.1	.	.	18.8	30.66	M	71.8815	20
4	26.1	.	.	17.8	30.66	M	71.8815	20
4	27.1	.	.	15.6	30.66	M	71.8815	20
4	28.37	.	.	14.2	30.66	M	71.8815	20
4	29.12	.	.	11.2	30.66	M	71.8815	20
4	30.12	.	.	8.65	30.66	M	71.8815	20
4	32.12	.	.	7.81	30.66	M	71.8815	20
4	34.13	.	.	6.47	30.66	M	71.8815	20
4	36.15	.	.	5.01	30.66	M	71.8815	20
4	38.13	.	.	4.43	30.66	M	71.8815	20
4	40.15	.	.	2.73	30.66	M	71.8815	20
4	45.13	.	.	1.85	30.66	M	71.8815	20
4	50.15	.	.	1.12	30.66	M	71.8815	20
4	55.17	.	.	0.76	30.66	M	71.8815	20
4	60.2	.	.	0.54	30.66	M	71.8815	20
4	65.18	.	.	0.34	30.66	M	71.8815	20
4	70.22	.	.	0.27	30.66	M	71.8815	20
4	80.93	.	.	0.17	30.66	M	71.8815	20
4	90.32	.	.	0.12	30.66	M	71.8815	20
4	100.32	.	.	0.11	30.66	M	71.8815	20
5	0	7200	360	.	37.83	M	63.1246	20
5	1.55	.	.	42.3	37.83	M	63.1246	20
5	2.03	.	.	38.9	37.83	M	63.1246	20
5	2.58	.	.	52.2	37.83	M	63.1246	20
5	3.05	.	.	67.2	37.83	M	63.1246	20
5	3.57	.	.	74.1	37.83	M	63.1246	20
5	4.05	.	.	75.9	37.83	M	63.1246	20
5	4.55	.	.	68.9	37.83	M	63.1246	20
5	5.03	.	.	66.5	37.83	M	63.1246	20
5	6.03	.	.	67.9	37.83	M	63.1246	20
5	7.03	.	.	76.9	37.83	M	63.1246	20
5	8.05	.	.	81.1	37.83	M	63.1246	20
5	9.03	.	.	85.8	37.83	M	63.1246	20
5	10.07	.	.	89.1	37.83	M	63.1246	20
5	12.05	.	.	95	37.83	M	63.1246	20
5	14.05	.	.	96.4	37.83	M	63.1246	20
5	16.05	.	.	95.8	37.83	M	63.1246	20
5	18.07	.	.	103.3	37.83	M	63.1246	20
5	20.08	.	.	111.4	37.83	M	63.1246	20
5	20.58	.	.	92.2	37.83	M	63.1246	20
5	21.08	.	.	70.3	37.83	M	63.1246	20
5	21.58	.	.	64	37.83	M	63.1246	20
5	22.1	.	.	60.9	37.83	M	63.1246	20
5	22.6	.	.	51.8	37.83	M	63.1246	20
5	23.1	.	.	47.6	37.83	M	63.1246	20
5	23.62	.	.	49	37.83	M	63.1246	20
5	24.1	.	.	45.2	37.83	M	63.1246	20
5	24.62	.	.	41.2	37.83	M	63.1246	20
5	25.1	.	.	40	37.83	M	63.1246	20
5	26.18	.	.	35	37.83	M	63.1246	20
5	27.12	.	.	34.6	37.83	M	63.1246	20
5	28.12	.	.	28.9	37.83	M	63.1246	20
5	29.13	.	.	27.9	37.83	M	63.1246	20
5	30.12	.	.	28	37.83	M	63.1246	20
5	32.12	.	.	23.1	37.83	M	63.1246	20
5	34.13	.	.	19.6	37.83	M	63.1246	20
5	36.12	.	.	17.4	37.83	M	63.1246	20
5	38.15	.	.	14.4	37.83	M	63.1246	20
5	40.67	.	.	12.2	37.83	M	63.1246	20
5	45.13	.	.	8.91	37.83	M	63.1246	20
5	50.15	.	.	6.73	37.83	M	63.1246	20
5	55.18	.	.	7	37.83	M	63.1246	20
5	60.22	.	.	4.04	37.83	M	63.1246	20
5	65.18	.	.	3.32	37.83	M	63.1246	20
5	70.22	.	.	2.21	37.83	M	63.1246	20
5	80.05	.	.	1.41	37.83	M	63.1246	20
5	90.28	.	.	1.21	37.83	M	63.1246	20
5	100.3	.	.	0.62	37.83	M	63.1246	20
5	111.03	.	.	0.75	37.83	M	63.1246	20
5	120.52	.	.	0.59	37.83	M	63.1246	20
5	140.35	.	.	0.25	37.83	M	63.1246	20
5	170.52	.	.	0.22	37.83	M	63.1246	20
6	0	5413	270.65	.	28.66	M	57.5064	20
6	1.52	.	.	42	28.66	M	57.5064	20
6	2.02	.	.	42.5	28.66	M	57.5064	20
6	2.53	.	.	52.1	28.66	M	57.5064	20
6	3.02	.	.	57.9	28.66	M	57.5064	20
6	3.53	.	.	61.9	28.66	M	57.5064	20
6	4.03	.	.	59.1	28.66	M	57.5064	20
6	4.55	.	.	59.2	28.66	M	57.5064	20
6	5.03	.	.	62.4	28.66	M	57.5064	20
6	6.03	.	.	74.1	28.66	M	57.5064	20
6	7.03	.	.	82.8	28.66	M	57.5064	20
6	8.05	.	.	86.5	28.66	M	57.5064	20
6	9.15	.	.	86.7	28.66	M	57.5064	20
6	10.13	.	.	89.5	28.66	M	57.5064	20
6	12.05	.	.	93.8	28.66	M	57.5064	20
6	14.07	.	.	96.2	28.66	M	57.5064	20
6	16.05	.	.	94.1	28.66	M	57.5064	20
6	18.07	.	.	111	28.66	M	57.5064	20
6	20.05	.	.	110.4	28.66	M	57.5064	20
6	20.58	.	.	78.5	28.66	M	57.5064	20
6	21.07	.	.	58.1	28.66	M	57.5064	20
6	21.6	.	.	51.5	28.66	M	57.5064	20
6	22.08	.	.	46.3	28.66	M	57.5064	20
6	22.6	.	.	40.1	28.66	M	57.5064	20
6	23.08	.	.	35.4	28.66	M	57.5064	20
6	23.58	.	.	33	28.66	M	57.5064	20
6	24.08	.	.	30.5	28.66	M	57.5064	20
6	24.58	.	.	28.3	28.66	M	57.5064	20
6	25.08	.	.	25.8	28.66	M	57.5064	20
6	26.05	.	.	22.9	28.66	M	57.5064	20
6	27.1	.	.	23.1	28.66	M	57.5064	20
6	28.07	.	.	19	28.66	M	57.5064	20
6	29.1	.	.	16.5	28.66	M	57.5064	20
6	30.1	.	.	16.3	28.66	M	57.5064	20
6	32.12	.	.	12.8	28.66	M	57.5064	20
6	34.15	.	.	9.88	28.66	M	57.5064	20
6	36.1	.	.	8.33	28.66	M	57.5064	20
6	38.13	.	.	7.36	28.66	M	57.5064	20
6	40.13	.	.	5.98	28.66	M	57.5064	20
6	45.13	.	.	5.35	28.66	M	57.5064	20
6	50.2	.	.	3.53	28.66	M	57.5064	20
6	55.13	.	.	2.26	28.66	M	57.5064	20
6	60.2	.	.	1.44	28.66	M	57.5064	20
6	70.22	.	.	0.72	28.66	M	57.5064	20
6	80.23	.	.	0.43	28.66	M	57.5064	20
6	90.25	.	.	0.27	28.66	M	57.5064	20
6	100.27	.	.	0.18	28.66	M	57.5064	20
6	110.38	.	.	0.13	28.66	M	57.5064	20
6	111.35	.	.	0.11	28.66	M	57.5064	20
7	0	2481	124.05	.	24.66	M	62.5068	20
7	1.52	.	.	12.5	24.66	M	62.5068	20
7	2.02	.	.	15.7	24.66	M	62.5068	20
7	2.53	.	.	17.5	24.66	M	62.5068	20
7	3.05	.	.	20.8	24.66	M	62.5068	20
7	3.55	.	.	22.3	24.66	M	62.5068	20
7	4.03	.	.	20.3	24.66	M	62.5068	20
7	4.53	.	.	21.2	24.66	M	62.5068	20
7	5.03	.	.	21	24.66	M	62.5068	20
7	6.05	.	.	19.4	24.66	M	62.5068	20
7	7.05	.	.	20.2	24.66	M	62.5068	20
7	8.12	.	.	20.2	24.66	M	62.5068	20
7	9.05	.	.	21.8	24.66	M	62.5068	20
7	10.03	.	.	22.1	24.66	M	62.5068	20
7	12.05	.	.	21.8	24.66	M	62.5068	20
7	14.13	.	.	24.6	24.66	M	62.5068	20
7	16.08	.	.	25.5	24.66	M	62.5068	20
7	18.07	.	.	26	24.66	M	62.5068	20
7	20.07	.	.	27.5	24.66	M	62.5068	20
7	20.6	.	.	19.6	24.66	M	62.5068	20
7	21.1	.	.	16.1	24.66	M	62.5068	20
7	21.6	.	.	14.9	24.66	M	62.5068	20
7	22.12	.	.	14.1	24.66	M	62.5068	20
7	22.58	.	.	13.3	24.66	M	62.5068	20
7	23.1	.	.	12.6	24.66	M	62.5068	20
7	23.58	.	.	12	24.66	M	62.5068	20
7	24.12	.	.	11.1	24.66	M	62.5068	20
7	24.6	.	.	11.5	24.66	M	62.5068	20
7	25.12	.	.	11.6	24.66	M	62.5068	20
7	26.2	.	.	9.8	24.66	M	62.5068	20
7	27.12	.	.	9.15	24.66	M	62.5068	20
7	28.15	.	.	8.17	24.66	M	62.5068	20
7	29.12	.	.	7.57	24.66	M	62.5068	20
7	30.12	.	.	6.61	24.66	M	62.5068	20
7	32.13	.	.	5.15	24.66	M	62.5068	20
7	34.2	.	.	4.64	24.66	M	62.5068	20
7	36.1	.	.	3.98	24.66	M	62.5068	20
7	38.17	.	.	4.15	24.66	M	62.5068	20
7	40.25	.	.	3.73	24.66	M	62.5068	20
7	45.2	.	.	2.55	24.66	M	62.5068	20
7	50.22	.	.	2.35	24.66	M	62.5068	20
7	55.37	.	.	1.67	24.66	M	62.5068	20
7	65.53	.	.	1	24.66	M	62.5068	20
7	75.15	.	.	0.65	24.66	M	62.5068	20
7	80.47	.	.	0.47	24.66	M	62.5068	20
7	90.43	.	.	0.3	24.66	M	62.5068	20
7	100.33	.	.	0.18	24.66	M	62.5068	20
7	127.15	.	.	0.22	24.66	M	62.5068	20
8	0	2385	119.25	.	22.33	M	60.6286	20
8	1.52	.	.	16.8	22.33	M	60.6286	20
8	2.02	.	.	20.2	22.33	M	60.6286	20
8	2.52	.	.	21.1	22.33	M	60.6286	20
8	3.03	.	.	22.6	22.33	M	60.6286	20
8	3.52	.	.	22	22.33	M	60.6286	20
8	4.03	.	.	23.3	22.33	M	60.6286	20
8	4.55	.	.	23.6	22.33	M	60.6286	20
8	5.03	.	.	23.6	22.33	M	60.6286	20
8	6.02	.	.	25	22.33	M	60.6286	20
8	7.03	.	.	25.5	22.33	M	60.6286	20
8	8	.	.	27.6	22.33	M	60.6286	20
8	9.1	.	.	24.5	22.33	M	60.6286	20
8	10.05	.	.	26.8	22.33	M	60.6286	20
8	12.07	.	.	26.4	22.33	M	60.6286	20
8	14.03	.	.	27.8	22.33	M	60.6286	20
8	16.05	.	.	28.4	22.33	M	60.6286	20
8	18.07	.	.	30.4	22.33	M	60.6286	20
8	20.07	.	.	32.3	22.33	M	60.6286	20
8	20.58	.	.	25.5	22.33	M	60.6286	20
8	21.08	.	.	21.8	22.33	M	60.6286	20
8	21.57	.	.	20.1	22.33	M	60.6286	20
8	22.08	.	.	18.4	22.33	M	60.6286	20
8	22.6	.	.	18.1	22.33	M	60.6286	20
8	23.1	.	.	17.2	22.33	M	60.6286	20
8	23.58	.	.	17	22.33	M	60.6286	20
8	24.08	.	.	16.1	22.33	M	60.6286	20
8	24.62	.	.	15.7	22.33	M	60.6286	20
8	25.1	.	.	12.5	22.33	M	60.6286	20
8	26.08	.	.	11.3	22.33	M	60.6286	20
8	27.17	.	.	10.4	22.33	M	60.6286	20
8	28.12	.	.	9.14	22.33	M	60.6286	20
8	29.12	.	.	7.81	22.33	M	60.6286	20
8	30.1	.	.	6.88	22.33	M	60.6286	20
8	32.1	.	.	5.76	22.33	M	60.6286	20
8	34.12	.	.	5.23	22.33	M	60.6286	20
8	36.13	.	.	4.05	22.33	M	60.6286	20
8	38.17	.	.	3.55	22.33	M	60.6286	20
8	40.12	.	.	3.01	22.33	M	60.6286	20
8	45.15	.	.	3.22	22.33	M	60.6286	20
8	50.17	.	.	2.13	22.33	M	60.6286	20
8	55.2	.	.	1.64	22.33	M	60.6286	20
8	60.18	.	.	1.15	22.33	M	60.6286	20
8	65.27	.	.	1.02	22.33	M	60.6286	20
8	70.33	.	.	0.46	22.33	M	60.6286	20
8	80.37	.	.	0.35	22.33	M	60.6286	20
8	90.33	.	.	0.27	22.33	M	60.6286	20
8	100.42	.	.	0.26	22.33	M	60.6286	20
8	120.37	.	.	0.23	22.33	M	60.6286	20
9	0	12650	632.5	.	23.66	M	61.687	20
9	1.53	.	.	79.3	23.66	M	61.687	20
9	2.03	.	.	119.8	23.66	M	61.687	20
9	2.52	.	.	123.4	23.66	M	61.687	20
9	3.02	.	.	110.7	23.66	M	61.687	20
9	3.53	.	.	129.2	23.66	M	61.687	20
9	4.02	.	.	133.3	23.66	M	61.687	20
9	4.52	.	.	150.6	23.66	M	61.687	20
9	5.05	.	.	141.8	23.66	M	61.687	20
9	6.03	.	.	187.8	23.66	M	61.687	20
9	7.03	.	.	170.9	23.66	M	61.687	20
9	8.02	.	.	174.1	23.66	M	61.687	20
9	9.03	.	.	182.6	23.66	M	61.687	20
9	10.05	.	.	190.2	23.66	M	61.687	20
9	12.07	.	.	210.3	23.66	M	61.687	20
9	14.05	.	.	211.5	23.66	M	61.687	20
9	16.05	.	.	228.1	23.66	M	61.687	20
9	18.05	.	.	226.9	23.66	M	61.687	20
9	20.05	.	.	245.4	23.66	M	61.687	20
9	20.57	.	.	197.6	23.66	M	61.687	20
9	21.08	.	.	146.9	23.66	M	61.687	20
9	21.57	.	.	134.4	23.66	M	61.687	20
9	22.1	.	.	119.8	23.66	M	61.687	20
9	22.58	.	.	105.2	23.66	M	61.687	20
9	23.1	.	.	96.6	23.66	M	61.687	20
9	23.6	.	.	88.1	23.66	M	61.687	20
9	24.1	.	.	92.1	23.66	M	61.687	20
9	24.6	.	.	85.8	23.66	M	61.687	20
9	25.13	.	.	84	23.66	M	61.687	20
9	26.1	.	.	77	23.66	M	61.687	20
9	28.1	.	.	57.2	23.66	M	61.687	20
9	29.1	.	.	56	23.66	M	61.687	20
9	30.12	.	.	48.2	23.66	M	61.687	20
9	32.1	.	.	40.4	23.66	M	61.687	20
9	34.1	.	.	39	23.66	M	61.687	20
9	36.13	.	.	29.7	23.66	M	61.687	20
9	38.13	.	.	25.8	23.66	M	61.687	20
9	40.12	.	.	20.5	23.66	M	61.687	20
9	45.15	.	.	15.5	23.66	M	61.687	20
9	50.15	.	.	10.9	23.66	M	61.687	20
9	55.18	.	.	6.61	23.66	M	61.687	20
9	60.2	.	.	4.78	23.66	M	61.687	20
9	65.32	.	.	3.73	23.66	M	61.687	20
9	70.2	.	.	2.86	23.66	M	61.687	20
9	80.23	.	.	1.95	23.66	M	61.687	20
9	90.27	.	.	1.43	23.66	M	61.687	20
9	100.28	.	.	0.94	23.66	M	61.687	20
9	110.33	.	.	0.79	23.66	M	61.687	20
9	120.38	.	.	0.62	23.66	M	61.687	20
9	140.48	.	.	0.56	23.66	M	61.687	20
9	170.52	.	.	0.49	23.66	M	61.687	20
9	201.63	.	.	0.24	23.66	M	61.687	20
9	230.05	.	.	0.2	23.66	M	61.687	20
10	0	15000	750	.	26.5	M	69.6275	20
10	1.52	.	.	108.3	26.5	M	69.6275	20
10	2.02	.	.	112	26.5	M	69.6275	20
10	2.52	.	.	104.1	26.5	M	69.6275	20
10	3	.	.	118.8	26.5	M	69.6275	20
10	3.52	.	.	128	26.5	M	69.6275	20
10	4.03	.	.	125.3	26.5	M	69.6275	20
10	4.53	.	.	138.8	26.5	M	69.6275	20
10	5.03	.	.	138.8	26.5	M	69.6275	20
10	6.03	.	.	164	26.5	M	69.6275	20
10	7.03	.	.	175.4	26.5	M	69.6275	20
10	8.02	.	.	157.2	26.5	M	69.6275	20
10	9.05	.	.	168.9	26.5	M	69.6275	20
10	10.03	.	.	187.3	26.5	M	69.6275	20
10	12.05	.	.	204.5	26.5	M	69.6275	20
10	14.05	.	.	210.3	26.5	M	69.6275	20
10	16.05	.	.	236.4	26.5	M	69.6275	20
10	18.05	.	.	237.7	26.5	M	69.6275	20
10	20.05	.	.	236.4	26.5	M	69.6275	20
10	20.57	.	.	187.8	26.5	M	69.6275	20
10	21.07	.	.	156.3	26.5	M	69.6275	20
10	21.57	.	.	146.5	26.5	M	69.6275	20
10	22.07	.	.	136.8	26.5	M	69.6275	20
10	22.58	.	.	130.7	26.5	M	69.6275	20
10	23.08	.	.	126.2	26.5	M	69.6275	20
10	23.6	.	.	112	26.5	M	69.6275	20
10	24.1	.	.	110.1	26.5	M	69.6275	20
10	24.6	.	.	102	26.5	M	69.6275	20
10	25.08	.	.	101.4	26.5	M	69.6275	20
10	26.1	.	.	87	26.5	M	69.6275	20
10	27.08	.	.	82.1	26.5	M	69.6275	20
10	28.08	.	.	74.9	26.5	M	69.6275	20
10	29.15	.	.	62.2	26.5	M	69.6275	20
10	30.18	.	.	61.8	26.5	M	69.6275	20
10	32.1	.	.	49.5	26.5	M	69.6275	20
10	34.1	.	.	40.8	26.5	M	69.6275	20
10	36.13	.	.	34.6	26.5	M	69.6275	20
10	38.15	.	.	31.7	26.5	M	69.6275	20
10	40.13	.	.	25.2	26.5	M	69.6275	20
10	45.15	.	.	17.8	26.5	M	69.6275	20
10	50.23	.	.	12	26.5	M	69.6275	20
10	55.33	.	.	8.15	26.5	M	69.6275	20
10	60.2	.	.	5.88	26.5	M	69.6275	20
10	65.22	.	.	3.55	26.5	M	69.6275	20
10	70.23	.	.	2.54	26.5	M	69.6275	20
10	80.3	.	.	1.71	26.5	M	69.6275	20
10	90.28	.	.	0.81	26.5	M	69.6275	20
10	100.32	.	.	0.59	26.5	M	69.6275	20
10	110.42	.	.	0.39	26.5	M	69.6275	20
10	120.38	.	.	0.31	26.5	M	69.6275	20
10	140.45	.	.	0.22	26.5	M	69.6275	20
10	170.42	.	.	0.12	26.5	M	69.6275	20
11	0	2800	200	.	23	M	73.7845	14
11	1.57	.	.	25.31	23	M	73.7845	14
11	2	.	.	29.53	23	M	73.7845	14
11	2.53	.	.	32.79	23	M	73.7845	14
11	3.03	.	.	25.2	23	M	73.7845	14
11	3.57	.	.	33.06	23	M	73.7845	14
11	4.03	.	.	38.19	23	M	73.7845	14
11	4.62	.	.	39.47	23	M	73.7845	14
11	5.03	.	.	40.65	23	M	73.7845	14
11	6.07	.	.	42.07	23	M	73.7845	14
11	7.07	.	.	33.34	23	M	73.7845	14
11	8.07	.	.	32.45	23	M	73.7845	14
11	9.07	.	.	40.8	23	M	73.7845	14
11	10.07	.	.	42.56	23	M	73.7845	14
11	12.08	.	.	47.75	23	M	73.7845	14
11	14.03	.	.	42.76	23	M	73.7845	14
11	14.57	.	.	43.38	23	M	73.7845	14
11	15.08	.	.	37.69	23	M	73.7845	14
11	15.6	.	.	30.21	23	M	73.7845	14
11	16.08	.	.	26.32	23	M	73.7845	14
11	16.63	.	.	22.59	23	M	73.7845	14
11	17.13	.	.	20.59	23	M	73.7845	14
11	17.7	.	.	19.78	23	M	73.7845	14
11	18.22	.	.	18.73	23	M	73.7845	14
11	18.73	.	.	17.84	23	M	73.7845	14
11	19.17	.	.	16.12	23	M	73.7845	14
11	20.1	.	.	13.91	23	M	73.7845	14
11	21.1	.	.	11.65	23	M	73.7845	14
11	22.08	.	.	10.79	23	M	73.7845	14
11	23.12	.	.	9.66	23	M	73.7845	14
11	24.15	.	.	8.02	23	M	73.7845	14
11	26.2	.	.	7.31	23	M	73.7845	14
11	28.18	.	.	5.68	23	M	73.7845	14
11	30.23	.	.	4.17	23	M	73.7845	14
11	32.28	.	.	3.41	23	M	73.7845	14
11	34.23	.	.	3.08	23	M	73.7845	14
11	39.2	.	.	2.08	23	M	73.7845	14
11	44.23	.	.	1.32	23	M	73.7845	14
12	0	2450	245	.	28	M	63.5455	10
12	1.52	.	.	24.98	28	M	63.5455	10
12	2.03	.	.	43.57	28	M	63.5455	10
12	2.53	.	.	47.8	28	M	63.5455	10
12	3.05	.	.	46.98	28	M	63.5455	10
12	3.52	.	.	48.19	28	M	63.5455	10
12	4.03	.	.	52.05	28	M	63.5455	10
12	4.55	.	.	63.6	28	M	63.5455	10
12	5.02	.	.	63.35	28	M	63.5455	10
12	6.03	.	.	60.47	28	M	63.5455	10
12	7.03	.	.	65.53	28	M	63.5455	10
12	8.05	.	.	72.92	28	M	63.5455	10
12	9.05	.	.	82.94	28	M	63.5455	10
12	10.03	.	.	69.68	28	M	63.5455	10
12	10.6	.	.	71.07	28	M	63.5455	10
12	11.05	.	.	72.28	28	M	63.5455	10
12	11.6	.	.	54.02	28	M	63.5455	10
12	12.05	.	.	38.39	28	M	63.5455	10
12	12.55	.	.	35.75	28	M	63.5455	10
12	13.07	.	.	31.74	28	M	63.5455	10
12	13.55	.	.	35.21	28	M	63.5455	10
12	14.08	.	.	26.51	28	M	63.5455	10
12	14.6	.	.	26.24	28	M	63.5455	10
12	15.1	.	.	23.05	28	M	63.5455	10
12	16.08	.	.	18.98	28	M	63.5455	10
12	17.1	.	.	17.58	28	M	63.5455	10
12	18.08	.	.	16.18	28	M	63.5455	10
12	19.07	.	.	13.57	28	M	63.5455	10
12	20.08	.	.	12.55	28	M	63.5455	10
12	22.1	.	.	9.76	28	M	63.5455	10
12	24.1	.	.	8.26	28	M	63.5455	10
12	26.08	.	.	7.02	28	M	63.5455	10
12	28.1	.	.	5.31	28	M	63.5455	10
12	30.08	.	.	4.76	28	M	63.5455	10
12	32.12	.	.	3.47	28	M	63.5455	10
12	40.12	.	.	1.89	28	M	63.5455	10
12	45.17	.	.	1.16	28	M	63.5455	10
12	50.13	.	.	0.89	28	M	63.5455	10
12	55.17	.	.	0.8	28	M	63.5455	10
12	60.17	.	.	0.57	28	M	63.5455	10
12	70.2	.	.	0.39	28	M	63.5455	10
12	80.25	.	.	0.3	28	M	63.5455	10
12	90.28	.	.	0.2	28	M	63.5455	10
12	100.28	.	.	0.14	28	M	63.5455	10
12	110.32	.	.	0.12	28	M	63.5455	10
13	0	2250	225	.	33	M	62.1288	10
13	1.5	.	.	38.74	33	M	62.1288	10
13	2.02	.	.	48.39	33	M	62.1288	10
13	2.52	.	.	49.92	33	M	62.1288	10
13	3.02	.	.	47.75	33	M	62.1288	10
13	3.53	.	.	54	33	M	62.1288	10
13	4.03	.	.	54.05	33	M	62.1288	10
13	4.53	.	.	55.05	33	M	62.1288	10
13	5.03	.	.	63.99	33	M	62.1288	10
13	6.03	.	.	60.61	33	M	62.1288	10
13	7.05	.	.	59.53	33	M	62.1288	10
13	8.03	.	.	64.28	33	M	62.1288	10
13	9.03	.	.	62.21	33	M	62.1288	10
13	10.03	.	.	62.66	33	M	62.1288	10
13	10.57	.	.	57.37	33	M	62.1288	10
13	11.05	.	.	39.26	33	M	62.1288	10
13	11.55	.	.	30.22	33	M	62.1288	10
13	12.07	.	.	24.82	33	M	62.1288	10
13	12.55	.	.	24.06	33	M	62.1288	10
13	13.07	.	.	21.05	33	M	62.1288	10
13	13.57	.	.	20.05	33	M	62.1288	10
13	14.07	.	.	19.26	33	M	62.1288	10
13	14.57	.	.	18.53	33	M	62.1288	10
13	15.05	.	.	17.36	33	M	62.1288	10
13	16.07	.	.	14.5	33	M	62.1288	10
13	17.05	.	.	12.25	33	M	62.1288	10
13	18.07	.	.	11.06	33	M	62.1288	10
13	19.07	.	.	9.76	33	M	62.1288	10
13	20.23	.	.	7.47	33	M	62.1288	10
13	22.1	.	.	5.75	33	M	62.1288	10
13	24.1	.	.	4.69	33	M	62.1288	10
13	26.13	.	.	3.74	33	M	62.1288	10
13	28.08	.	.	2.83	33	M	62.1288	10
13	30.1	.	.	2.48	33	M	62.1288	10
13	35.1	.	.	1.66	33	M	62.1288	10
13	40.12	.	.	0.94	33	M	62.1288	10
13	45.13	.	.	0.66	33	M	62.1288	10
13	50.15	.	.	0.42	33	M	62.1288	10
13	55.18	.	.	0.26	33	M	62.1288	10
14	0	2987	298.7	.	24	M	74.7132	10
14	1.52	.	.	34.01	24	M	74.7132	10
14	2.03	.	.	44.04	24	M	74.7132	10
14	2.52	.	.	45.42	24	M	74.7132	10
14	3	.	.	51.46	24	M	74.7132	10
14	3.52	.	.	51.79	24	M	74.7132	10
14	4.03	.	.	50.39	24	M	74.7132	10
14	4.53	.	.	47.25	24	M	74.7132	10
14	5.03	.	.	62.77	24	M	74.7132	10
14	6.03	.	.	59.03	24	M	74.7132	10
14	7.03	.	.	56.3	24	M	74.7132	10
14	8.05	.	.	63.93	24	M	74.7132	10
14	9.12	.	.	80.64	24	M	74.7132	10
14	10.03	.	.	75.61	24	M	74.7132	10
14	10.57	.	.	71.57	24	M	74.7132	10
14	11.07	.	.	50.27	24	M	74.7132	10
14	11.58	.	.	37.51	24	M	74.7132	10
14	12.07	.	.	33.15	24	M	74.7132	10
14	12.58	.	.	28	24	M	74.7132	10
14	13.08	.	.	26.42	24	M	74.7132	10
14	13.57	.	.	22.53	24	M	74.7132	10
14	14.08	.	.	20.37	24	M	74.7132	10
14	14.58	.	.	18.25	24	M	74.7132	10
14	15.1	.	.	15.52	24	M	74.7132	10
14	16.15	.	.	16.25	24	M	74.7132	10
14	17.1	.	.	14.75	24	M	74.7132	10
14	18.08	.	.	12.25	24	M	74.7132	10
14	19.08	.	.	11.04	24	M	74.7132	10
14	20.1	.	.	9.72	24	M	74.7132	10
14	22.12	.	.	8.02	24	M	74.7132	10
14	24.13	.	.	6.63	24	M	74.7132	10
14	26.12	.	.	5.22	24	M	74.7132	10
14	28.13	.	.	4.7	24	M	74.7132	10
14	30.23	.	.	3.59	24	M	74.7132	10
14	35.2	.	.	2.39	24	M	74.7132	10
14	40.13	.	.	1.65	24	M	74.7132	10
14	45.17	.	.	1.19	24	M	74.7132	10
14	50.18	.	.	0.86	24	M	74.7132	10
14	55.17	.	.	0.55	24	M	74.7132	10
14	60.22	.	.	0.39	24	M	74.7132	10
14	70.23	.	.	0.2	24	M	74.7132	10
14	80.28	.	.	0.14	24	M	74.7132	10
14	90.3	.	.	0.12	24	M	74.7132	10
15	0	2240	224	.	29	M	59.5276	10
15	1.52	.	.	27.6	29	M	59.5276	10
15	2	.	.	32.96	29	M	59.5276	10
15	2.52	.	.	34.8	29	M	59.5276	10
15	3.02	.	.	42.81	29	M	59.5276	10
15	3.53	.	.	44.99	29	M	59.5276	10
15	4.02	.	.	42.89	29	M	59.5276	10
15	4.52	.	.	47.52	29	M	59.5276	10
15	5.02	.	.	48.35	29	M	59.5276	10
15	6.07	.	.	49.97	29	M	59.5276	10
15	7.03	.	.	56.08	29	M	59.5276	10
15	8.03	.	.	49.56	29	M	59.5276	10
15	9.07	.	.	53.73	29	M	59.5276	10
15	10.03	.	.	57.11	29	M	59.5276	10
15	10.55	.	.	47.41	29	M	59.5276	10
15	11.05	.	.	29.15	29	M	59.5276	10
15	11.53	.	.	27.04	29	M	59.5276	10
15	12.07	.	.	22.03	29	M	59.5276	10
15	12.57	.	.	23.7	29	M	59.5276	10
15	13.05	.	.	20.61	29	M	59.5276	10
15	13.55	.	.	20.3	29	M	59.5276	10
15	14.05	.	.	16.53	29	M	59.5276	10
15	14.58	.	.	16.85	29	M	59.5276	10
15	15.07	.	.	16.1	29	M	59.5276	10
15	16.07	.	.	13.73	29	M	59.5276	10
15	17.07	.	.	13.43	29	M	59.5276	10
15	18.15	.	.	11.2	29	M	59.5276	10
15	19.07	.	.	10	29	M	59.5276	10
15	20.1	.	.	8.25	29	M	59.5276	10
15	22.08	.	.	7.47	29	M	59.5276	10
15	24.1	.	.	5.44	29	M	59.5276	10
15	26.1	.	.	4.46	29	M	59.5276	10
15	28.08	.	.	3.36	29	M	59.5276	10
15	30.08	.	.	2.48	29	M	59.5276	10
15	35.12	.	.	1.66	29	M	59.5276	10
15	40.22	.	.	1.19	29	M	59.5276	10
15	45.15	.	.	0.75	29	M	59.5276	10
15	50.1	.	.	0.53	29	M	59.5276	10
15	55.3	.	.	0.33	29	M	59.5276	10
15	60.18	.	.	0.2	29	M	59.5276	10
15	70.18	.	.	0.15	29	M	59.5276	10
16	0	2998	299.8	.	24	M	75.6367	10
16	1.52	.	.	17.82	24	M	75.6367	10
16	2.02	.	.	37.58	24	M	75.6367	10
16	2.52	.	.	66.2	24	M	75.6367	10
16	3.02	.	.	68.12	24	M	75.6367	10
16	3.52	.	.	68.68	24	M	75.6367	10
16	4.02	.	.	58.41	24	M	75.6367	10
16	4.52	.	.	62.72	24	M	75.6367	10
16	5.02	.	.	49.43	24	M	75.6367	10
16	6.02	.	.	57.07	24	M	75.6367	10
16	7.03	.	.	56.6	24	M	75.6367	10
16	8.03	.	.	65.92	24	M	75.6367	10
16	9.03	.	.	70.29	24	M	75.6367	10
16	10.02	.	.	66.97	24	M	75.6367	10
16	10.53	.	.	56.03	24	M	75.6367	10
16	11.03	.	.	43.58	24	M	75.6367	10
16	11.53	.	.	36.09	24	M	75.6367	10
16	12.53	.	.	25.76	24	M	75.6367	10
16	13.05	.	.	26.35	24	M	75.6367	10
16	13.55	.	.	25.73	24	M	75.6367	10
16	14.03	.	.	24.95	24	M	75.6367	10
16	14.55	.	.	22.67	24	M	75.6367	10
16	15.05	.	.	22.97	24	M	75.6367	10
16	16.08	.	.	19.27	24	M	75.6367	10
16	17.05	.	.	16.74	24	M	75.6367	10
16	18.07	.	.	14.56	24	M	75.6367	10
16	19.13	.	.	13.06	24	M	75.6367	10
16	20.05	.	.	12.76	24	M	75.6367	10
16	22.07	.	.	10.44	24	M	75.6367	10
16	24.07	.	.	8.27	24	M	75.6367	10
16	26.08	.	.	6.5	24	M	75.6367	10
16	28.13	.	.	4.79	24	M	75.6367	10
16	30.1	.	.	4.82	24	M	75.6367	10
16	35.1	.	.	3.9	24	M	75.6367	10
16	40.15	.	.	2.42	24	M	75.6367	10
16	45.12	.	.	1.94	24	M	75.6367	10
16	50.15	.	.	1.8	24	M	75.6367	10
16	55.15	.	.	1.25	24	M	75.6367	10
16	60.15	.	.	0.93	24	M	75.6367	10
16	70.2	.	.	0.57	24	M	75.6367	10
17	0	2270	227	.	30	M	61.2628	10
17	1.52	.	.	31.21	30	M	61.2628	10
17	2.03	.	.	38.86	30	M	61.2628	10
17	2.52	.	.	43.37	30	M	61.2628	10
17	3.02	.	.	33.65	30	M	61.2628	10
17	3.53	.	.	38.19	30	M	61.2628	10
17	4.03	.	.	32.92	30	M	61.2628	10
17	4.52	.	.	37.99	30	M	61.2628	10
17	5.03	.	.	38.82	30	M	61.2628	10
17	6.03	.	.	43.48	30	M	61.2628	10
17	7.03	.	.	46.23	30	M	61.2628	10
17	8.05	.	.	47.19	30	M	61.2628	10
17	9.03	.	.	49.17	30	M	61.2628	10
17	10.02	.	.	50.43	30	M	61.2628	10
17	10.53	.	.	46.22	30	M	61.2628	10
17	11.03	.	.	31.66	30	M	61.2628	10
17	11.55	.	.	24.79	30	M	61.2628	10
17	12.03	.	.	24.89	30	M	61.2628	10
17	12.53	.	.	25.31	30	M	61.2628	10
17	13.03	.	.	21.38	30	M	61.2628	10
17	13.53	.	.	20.46	30	M	61.2628	10
17	14.03	.	.	17.84	30	M	61.2628	10
17	14.55	.	.	15.29	30	M	61.2628	10
17	15.03	.	.	14.85	30	M	61.2628	10
17	16.05	.	.	15.65	30	M	61.2628	10
17	17.08	.	.	9.54	30	M	61.2628	10
17	18.1	.	.	10.17	30	M	61.2628	10
17	19.07	.	.	8.78	30	M	61.2628	10
17	20.05	.	.	6.91	30	M	61.2628	10
17	22.05	.	.	6.02	30	M	61.2628	10
17	24.07	.	.	5.21	30	M	61.2628	10
17	26.27	.	.	3.46	30	M	61.2628	10
17	28.07	.	.	2.41	30	M	61.2628	10
17	30.08	.	.	2.1	30	M	61.2628	10
17	35.12	.	.	1.35	30	M	61.2628	10
17	40.12	.	.	1.18	30	M	61.2628	10
17	45.12	.	.	0.49	30	M	61.2628	10
17	50.18	.	.	0.31	30	M	61.2628	10
17	55.15	.	.	0.23	30	M	61.2628	10
17	60.18	.	.	0.17	30	M	61.2628	10
17	70.18	.	.	0.12	30	M	61.2628	10
18	0	2250	225	.	39	M	59.7756	10
18	1.5	.	.	36.79	39	M	59.7756	10
18	2	.	.	29.12	39	M	59.7756	10
18	2.52	.	.	55.29	39	M	59.7756	10
18	3	.	.	68.73	39	M	59.7756	10
18	3.52	.	.	57.89	39	M	59.7756	10
18	4	.	.	58.58	39	M	59.7756	10
18	4.52	.	.	60.08	39	M	59.7756	10
18	5.02	.	.	61.97	39	M	59.7756	10
18	6.02	.	.	60.08	39	M	59.7756	10
18	7.02	.	.	56.09	39	M	59.7756	10
18	8.02	.	.	59.11	39	M	59.7756	10
18	9.02	.	.	76.31	39	M	59.7756	10
18	10.02	.	.	60.05	39	M	59.7756	10
18	10.53	.	.	69.21	39	M	59.7756	10
18	11.03	.	.	43.83	39	M	59.7756	10
18	11.53	.	.	35.65	39	M	59.7756	10
18	12.03	.	.	30.59	39	M	59.7756	10
18	12.55	.	.	27.36	39	M	59.7756	10
18	13.05	.	.	25	39	M	59.7756	10
18	13.55	.	.	23.16	39	M	59.7756	10
18	14.03	.	.	21.11	39	M	59.7756	10
18	14.55	.	.	18.73	39	M	59.7756	10
18	15.05	.	.	18.82	39	M	59.7756	10
18	16.05	.	.	15.87	39	M	59.7756	10
18	17.2	.	.	13.81	39	M	59.7756	10
18	18.07	.	.	12.9	39	M	59.7756	10
18	19.17	.	.	10.79	39	M	59.7756	10
18	22.07	.	.	9.32	39	M	59.7756	10
18	24.12	.	.	7.51	39	M	59.7756	10
18	26.08	.	.	5.79	39	M	59.7756	10
18	28.08	.	.	4.99	39	M	59.7756	10
18	30.08	.	.	4.19	39	M	59.7756	10
18	35.1	.	.	2.4	39	M	59.7756	10
18	40.12	.	.	1.67	39	M	59.7756	10
18	45.13	.	.	1.11	39	M	59.7756	10
18	50.13	.	.	0.79	39	M	59.7756	10
18	55.17	.	.	0.55	39	M	59.7756	10
18	60.17	.	.	0.38	39	M	59.7756	10
18	70.2	.	.	0.22	39	M	59.7756	10
18	80.23	.	.	0.15	39	M	59.7756	10
18	90.27	.	.	0.12	39	M	59.7756	10
18	110.3	.	.	0.12	39	M	59.7756	10
19	0	2510	251	.	31	M	65.2471	10
19	1.5	.	.	24.84	31	M	65.2471	10
19	2.02	.	.	25.42	31	M	65.2471	10
19	2.5	.	.	43.21	31	M	65.2471	10
19	3.02	.	.	46.31	31	M	65.2471	10
19	3.52	.	.	48.64	31	M	65.2471	10
19	4.02	.	.	48.01	31	M	65.2471	10
19	4.52	.	.	49.51	31	M	65.2471	10
19	5.02	.	.	49.1	31	M	65.2471	10
19	6.02	.	.	44.43	31	M	65.2471	10
19	7.02	.	.	49.64	31	M	65.2471	10
19	8.03	.	.	48.75	31	M	65.2471	10
19	9.03	.	.	53.69	31	M	65.2471	10
19	10.03	.	.	58.22	31	M	65.2471	10
19	10.53	.	.	50.47	31	M	65.2471	10
19	11.03	.	.	33.55	31	M	65.2471	10
19	11.55	.	.	26.41	31	M	65.2471	10
19	12.03	.	.	25.64	31	M	65.2471	10
19	12.55	.	.	23.71	31	M	65.2471	10
19	13.07	.	.	22.21	31	M	65.2471	10
19	13.57	.	.	21.11	31	M	65.2471	10
19	14.07	.	.	18.72	31	M	65.2471	10
19	14.58	.	.	18.34	31	M	65.2471	10
19	15.1	.	.	16.55	31	M	65.2471	10
19	16.27	.	.	16.03	31	M	65.2471	10
19	20.18	.	.	9.91	31	M	65.2471	10
19	22.1	.	.	8.55	31	M	65.2471	10
19	24.17	.	.	7.09	31	M	65.2471	10
19	26.03	.	.	5.92	31	M	65.2471	10
19	28.32	.	.	5.04	31	M	65.2471	10
19	30.25	.	.	4.11	31	M	65.2471	10
19	40.1	.	.	1.89	31	M	65.2471	10
19	45.02	.	.	1.28	31	M	65.2471	10
19	50.2	.	.	0.98	31	M	65.2471	10
19	55.13	.	.	0.73	31	M	65.2471	10
19	60.23	.	.	0.5	31	M	65.2471	10
20	0	2117	211.7	.	24	M	56.7764	10
20	1.52	.	.	50.84	24	M	56.7764	10
20	2.02	.	.	57.28	24	M	56.7764	10
20	2.53	.	.	63.07	24	M	56.7764	10
20	3.03	.	.	57.8	24	M	56.7764	10
20	3.52	.	.	60.47	24	M	56.7764	10
20	4.02	.	.	52.56	24	M	56.7764	10
20	4.52	.	.	53.32	24	M	56.7764	10
20	5.02	.	.	48.76	24	M	56.7764	10
20	6.02	.	.	53.24	24	M	56.7764	10
20	7.03	.	.	58.9	24	M	56.7764	10
20	8.03	.	.	58.28	24	M	56.7764	10
20	9.03	.	.	61.48	24	M	56.7764	10
20	10.03	.	.	58.12	24	M	56.7764	10
20	10.53	.	.	49.97	24	M	56.7764	10
20	11.03	.	.	33.76	24	M	56.7764	10
20	11.53	.	.	35.88	24	M	56.7764	10
20	12.53	.	.	29.23	24	M	56.7764	10
20	13.03	.	.	27.61	24	M	56.7764	10
20	13.55	.	.	26.89	24	M	56.7764	10
20	14.05	.	.	23.99	24	M	56.7764	10
20	14.53	.	.	21.43	24	M	56.7764	10
20	15.07	.	.	19.63	24	M	56.7764	10
20	16.05	.	.	18	24	M	56.7764	10
20	17.05	.	.	15.96	24	M	56.7764	10
20	18.05	.	.	13.21	24	M	56.7764	10
20	19.07	.	.	11.55	24	M	56.7764	10
20	20.07	.	.	10.23	24	M	56.7764	10
20	22.07	.	.	8.33	24	M	56.7764	10
20	24.07	.	.	6.12	24	M	56.7764	10
20	26.08	.	.	5.72	24	M	56.7764	10
20	28.08	.	.	5.43	24	M	56.7764	10
20	30.08	.	.	3.46	24	M	56.7764	10
20	35.1	.	.	2.14	24	M	56.7764	10
20	40.12	.	.	1.42	24	M	56.7764	10
20	45.17	.	.	0.96	24	M	56.7764	10
20	50.13	.	.	0.73	24	M	56.7764	10
20	55.15	.	.	0.43	24	M	56.7764	10
20	60.17	.	.	0.47	24	M	56.7764	10
20	80.25	.	.	0.28	24	M	56.7764	10
21	0	1766	176.6	.	24	F	43.0953	10
21	1.52	.	.	19.81	24	F	43.0953	10
21	2.02	.	.	22.84	24	F	43.0953	10
21	2.53	.	.	21.83	24	F	43.0953	10
21	3.03	.	.	24.67	24	F	43.0953	10
21	3.53	.	.	24.85	24	F	43.0953	10
21	4.03	.	.	31.57	24	F	43.0953	10
21	4.53	.	.	31.61	24	F	43.0953	10
21	5.03	.	.	30.08	24	F	43.0953	10
21	6.03	.	.	34.91	24	F	43.0953	10
21	7.1	.	.	36.06	24	F	43.0953	10
21	8.05	.	.	37.26	24	F	43.0953	10
21	9.05	.	.	39.35	24	F	43.0953	10
21	10.03	.	.	41.28	24	F	43.0953	10
21	10.57	.	.	29.6	24	F	43.0953	10
21	11.07	.	.	26.79	24	F	43.0953	10
21	11.57	.	.	24.63	24	F	43.0953	10
21	12.05	.	.	24.08	24	F	43.0953	10
21	12.55	.	.	21.29	24	F	43.0953	10
21	13.07	.	.	20.18	24	F	43.0953	10
21	13.55	.	.	19.1	24	F	43.0953	10
21	14.08	.	.	15.66	24	F	43.0953	10
21	14.57	.	.	17.03	24	F	43.0953	10
21	15.1	.	.	14.35	24	F	43.0953	10
21	16.08	.	.	10.95	24	F	43.0953	10
21	17.08	.	.	11.67	24	F	43.0953	10
21	18.07	.	.	9.07	24	F	43.0953	10
21	19.08	.	.	6.85	24	F	43.0953	10
21	20.1	.	.	5.35	24	F	43.0953	10
21	22.08	.	.	4.8	24	F	43.0953	10
21	24.1	.	.	3.47	24	F	43.0953	10
21	26.1	.	.	3.06	24	F	43.0953	10
21	28.38	.	.	2.5	24	F	43.0953	10
21	30.13	.	.	2.03	24	F	43.0953	10
21	35.13	.	.	1.23	24	F	43.0953	10
21	40.13	.	.	0.9	24	F	43.0953	10
21	45.48	.	.	0.57	24	F	43.0953	10
21	50.2	.	.	0.29	24	F	43.0953	10
21	55.48	.	.	0.2	24	F	43.0953	10
21	70.35	.	.	0.12	24	F	43.0953	10
22	0	2124	212.4	.	33	F	47.7487	10
22	1.53	.	.	26.72	33	F	47.7487	10
22	2.52	.	.	50.27	33	F	47.7487	10
22	3.03	.	.	45.8	33	F	47.7487	10
22	3.55	.	.	44.87	33	F	47.7487	10
22	4.05	.	.	47.65	33	F	47.7487	10
22	4.55	.	.	51.18	33	F	47.7487	10
22	5.05	.	.	48.82	33	F	47.7487	10
22	6.05	.	.	54.7	33	F	47.7487	10
22	7.07	.	.	48.75	33	F	47.7487	10
22	8.05	.	.	53.99	33	F	47.7487	10
22	9.05	.	.	55.49	33	F	47.7487	10
22	10.03	.	.	59.07	33	F	47.7487	10
22	10.57	.	.	47.35	33	F	47.7487	10
22	11.07	.	.	30.48	33	F	47.7487	10
22	11.57	.	.	26.33	33	F	47.7487	10
22	12.05	.	.	23.09	33	F	47.7487	10
22	12.6	.	.	24.71	33	F	47.7487	10
22	13.05	.	.	21.87	33	F	47.7487	10
22	13.55	.	.	19.7	33	F	47.7487	10
22	14.1	.	.	19.61	33	F	47.7487	10
22	14.7	.	.	17.3	33	F	47.7487	10
22	15.07	.	.	16.7	33	F	47.7487	10
22	16.13	.	.	14.86	33	F	47.7487	10
22	17.07	.	.	12.62	33	F	47.7487	10
22	18.08	.	.	10.8	33	F	47.7487	10
22	19.08	.	.	9.62	33	F	47.7487	10
22	20.08	.	.	8.62	33	F	47.7487	10
22	22.13	.	.	6.69	33	F	47.7487	10
22	24.08	.	.	5.3	33	F	47.7487	10
22	26.1	.	.	4.28	33	F	47.7487	10
22	28.17	.	.	3.46	33	F	47.7487	10
22	30.18	.	.	2.82	33	F	47.7487	10
22	35.13	.	.	1.74	33	F	47.7487	10
22	40.2	.	.	1.12	33	F	47.7487	10
22	45.22	.	.	0.79	33	F	47.7487	10
22	50.27	.	.	0.56	33	F	47.7487	10
22	55.2	.	.	0.44	33	F	47.7487	10
22	60.15	.	.	0.33	33	F	47.7487	10
22	70.17	.	.	0.21	33	F	47.7487	10
23	0	1505	150.5	.	23	F	39.574	10
23	1.53	.	.	20.89	23	F	39.574	10
23	2.03	.	.	27.05	23	F	39.574	10
23	2.55	.	.	31.4	23	F	39.574	10
23	3.03	.	.	30.33	23	F	39.574	10
23	3.53	.	.	31.6	23	F	39.574	10
23	4.03	.	.	35	23	F	39.574	10
23	4.57	.	.	34.77	23	F	39.574	10
23	5.03	.	.	38.69	23	F	39.574	10
23	6.03	.	.	40.41	23	F	39.574	10
23	7.07	.	.	41.72	23	F	39.574	10
23	8.03	.	.	42.93	23	F	39.574	10
23	9.05	.	.	43.96	23	F	39.574	10
23	10.03	.	.	46.52	23	F	39.574	10
23	10.57	.	.	30.52	23	F	39.574	10
23	11.05	.	.	26.35	23	F	39.574	10
23	11.58	.	.	21.87	23	F	39.574	10
23	12.05	.	.	20.6	23	F	39.574	10
23	12.57	.	.	18.56	23	F	39.574	10
23	13.08	.	.	17.31	23	F	39.574	10
23	13.58	.	.	16.05	23	F	39.574	10
23	14.08	.	.	14.1	23	F	39.574	10
23	14.57	.	.	13.24	23	F	39.574	10
23	15.1	.	.	12.27	23	F	39.574	10
23	16.07	.	.	10.07	23	F	39.574	10
23	17.07	.	.	9.82	23	F	39.574	10
23	18.07	.	.	7.99	23	F	39.574	10
23	19.08	.	.	7.07	23	F	39.574	10
23	20.1	.	.	5.6	23	F	39.574	10
23	22.08	.	.	3.95	23	F	39.574	10
23	24.12	.	.	2.87	23	F	39.574	10
23	26.2	.	.	2.32	23	F	39.574	10
23	28.12	.	.	1.67	23	F	39.574	10
23	30.15	.	.	1.32	23	F	39.574	10
23	35.17	.	.	0.75	23	F	39.574	10
23	40.15	.	.	0.41	23	F	39.574	10
23	45.17	.	.	0.35	23	F	39.574	10
23	50.17	.	.	0.2	23	F	39.574	10
23	55.33	.	.	0.13	23	F	39.574	10
23	61.18	.	.	0.15	23	F	39.574	10
23	80.03	.	.	0.14	23	F	39.574	10
24	0	1545	154.5	.	20	F	39.335	10
24	1.52	.	.	21.03	20	F	39.335	10
24	2.02	.	.	22.6	20	F	39.335	10
24	2.52	.	.	24.3	20	F	39.335	10
24	3.02	.	.	29.23	20	F	39.335	10
24	3.55	.	.	30.66	20	F	39.335	10
24	4.02	.	.	32.68	20	F	39.335	10
24	4.53	.	.	28.64	20	F	39.335	10
24	5.05	.	.	32.71	20	F	39.335	10
24	6	.	.	35.01	20	F	39.335	10
24	7.05	.	.	23.02	20	F	39.335	10
24	8.13	.	.	61.83	20	F	39.335	10
24	9.03	.	.	93.6	20	F	39.335	10
24	10.03	.	.	52.38	20	F	39.335	10
24	10.6	.	.	32.75	20	F	39.335	10
24	11.1	.	.	26.4	20	F	39.335	10
24	11.57	.	.	24.06	20	F	39.335	10
24	12.07	.	.	20.63	20	F	39.335	10
24	12.58	.	.	17.8	20	F	39.335	10
24	13.08	.	.	18.53	20	F	39.335	10
24	14.1	.	.	16.21	20	F	39.335	10
24	14.62	.	.	14.76	20	F	39.335	10
24	15.15	.	.	13.8	20	F	39.335	10
24	16.07	.	.	11.56	20	F	39.335	10
24	17.1	.	.	10.18	20	F	39.335	10
24	18.13	.	.	8.48	20	F	39.335	10
24	19.12	.	.	7.17	20	F	39.335	10
24	20.13	.	.	6.39	20	F	39.335	10
24	22.1	.	.	4.44	20	F	39.335	10
24	24.13	.	.	3.32	20	F	39.335	10
24	26.1	.	.	2.5	20	F	39.335	10
24	28.12	.	.	1.95	20	F	39.335	10
24	30.15	.	.	1.54	20	F	39.335	10
24	35.15	.	.	0.96	20	F	39.335	10
24	40.15	.	.	0.57	20	F	39.335	10
24	45.17	.	.	0.41	20	F	39.335	10
24	50.2	.	.	0.25	20	F	39.335	10
24	55.2	.	.	0.16	20	F	39.335	10
24	60.18	.	.	0.15	20	F	39.335	10
25	0	1385	138.5	.	32	F	36.4631	10
25	1.52	.	.	40.1	32	F	36.4631	10
25	2.02	.	.	41.35	32	F	36.4631	10
25	2.55	.	.	34.36	32	F	36.4631	10
25	3.02	.	.	40.61	32	F	36.4631	10
25	3.53	.	.	44.13	32	F	36.4631	10
25	4.03	.	.	45.01	32	F	36.4631	10
25	4.52	.	.	43.54	32	F	36.4631	10
25	5.07	.	.	40.21	32	F	36.4631	10
25	6.03	.	.	37.9	32	F	36.4631	10
25	7.03	.	.	40.65	32	F	36.4631	10
25	8.05	.	.	40.38	32	F	36.4631	10
25	9.05	.	.	45.82	32	F	36.4631	10
25	10.03	.	.	44.79	32	F	36.4631	10
25	10.55	.	.	30.15	32	F	36.4631	10
25	11.08	.	.	23.42	32	F	36.4631	10
25	11.58	.	.	22.25	32	F	36.4631	10
25	12.03	.	.	21.43	32	F	36.4631	10
25	12.55	.	.	19.73	32	F	36.4631	10
25	13.05	.	.	18.76	32	F	36.4631	10
25	13.58	.	.	17.59	32	F	36.4631	10
25	14.08	.	.	16.69	32	F	36.4631	10
25	14.57	.	.	13.86	32	F	36.4631	10
25	15.1	.	.	14.71	32	F	36.4631	10
25	16.07	.	.	12.85	32	F	36.4631	10
25	17.25	.	.	11.25	32	F	36.4631	10
25	18.13	.	.	10.49	32	F	36.4631	10
25	19.13	.	.	9.78	32	F	36.4631	10
25	20.1	.	.	8.6	32	F	36.4631	10
25	22.12	.	.	7	32	F	36.4631	10
25	24.17	.	.	6.22	32	F	36.4631	10
25	26.13	.	.	4.77	32	F	36.4631	10
25	28.27	.	.	3.94	32	F	36.4631	10
25	30.23	.	.	3.67	32	F	36.4631	10
25	35.48	.	.	2.34	32	F	36.4631	10
25	40.23	.	.	1.57	32	F	36.4631	10
25	45.28	.	.	1.05	32	F	36.4631	10
25	50.3	.	.	0.72	32	F	36.4631	10
25	60.6	.	.	0.37	32	F	36.4631	10
25	70	.	.	0.18	32	F	36.4631	10
25	80	.	.	0.13	32	F	36.4631	10
26	0	2398	239.8	.	24	F	54.5214	10
26	1.53	.	.	28.84	24	F	54.5214	10
26	2.02	.	.	32.56	24	F	54.5214	10
26	2.55	.	.	40.46	24	F	54.5214	10
26	3.03	.	.	49.01	24	F	54.5214	10
26	3.52	.	.	53.41	24	F	54.5214	10
26	4.03	.	.	53.78	24	F	54.5214	10
26	4.55	.	.	57.2	24	F	54.5214	10
26	5.03	.	.	58.63	24	F	54.5214	10
26	6.07	.	.	60.46	24	F	54.5214	10
26	7.05	.	.	60.58	24	F	54.5214	10
26	8.05	.	.	58.47	24	F	54.5214	10
26	9.08	.	.	62.51	24	F	54.5214	10
26	10.03	.	.	63.97	24	F	54.5214	10
26	10.58	.	.	51.28	24	F	54.5214	10
26	11.08	.	.	34.58	24	F	54.5214	10
26	11.55	.	.	25.36	24	F	54.5214	10
26	12.05	.	.	25.6	24	F	54.5214	10
26	12.57	.	.	24.83	24	F	54.5214	10
26	13.08	.	.	23.72	24	F	54.5214	10
26	13.58	.	.	20.53	24	F	54.5214	10
26	14.07	.	.	20.33	24	F	54.5214	10
26	14.58	.	.	19.14	24	F	54.5214	10
26	15.08	.	.	17.43	24	F	54.5214	10
26	16.08	.	.	15.61	24	F	54.5214	10
26	17.08	.	.	13.28	24	F	54.5214	10
26	18.1	.	.	11.22	24	F	54.5214	10
26	19.17	.	.	10.42	24	F	54.5214	10
26	20.1	.	.	9.62	24	F	54.5214	10
26	22.22	.	.	7.53	24	F	54.5214	10
26	24.05	.	.	6.22	24	F	54.5214	10
26	26.12	.	.	5.04	24	F	54.5214	10
26	28.12	.	.	4.03	24	F	54.5214	10
26	30.17	.	.	3.37	24	F	54.5214	10
26	35.13	.	.	2.07	24	F	54.5214	10
26	40.13	.	.	1.16	24	F	54.5214	10
26	45.17	.	.	0.81	24	F	54.5214	10
26	50.15	.	.	0.54	24	F	54.5214	10
26	55.87	.	.	0.31	24	F	54.5214	10
26	70.27	.	.	0.17	24	F	54.5214	10
26	80.4	.	.	0.15	24	F	54.5214	10
26	90.25	.	.	0.15	24	F	54.5214	10
26	102.97	.	.	0.11	24	F	54.5214	10
26	110	.	.	0.1	24	F	54.5214	10
27	0	1726	172.6	.	20	F	41.5971	10
27	1.5	.	.	34.38	20	F	41.5971	10
27	2	.	.	41.68	20	F	41.5971	10
27	2.55	.	.	48.45	20	F	41.5971	10
27	3.03	.	.	41.7	20	F	41.5971	10
27	3.53	.	.	51.36	20	F	41.5971	10
27	4.03	.	.	50.11	20	F	41.5971	10
27	4.53	.	.	56.35	20	F	41.5971	10
27	5.03	.	.	52.98	20	F	41.5971	10
27	5.98	.	.	65.34	20	F	41.5971	10
27	7.05	.	.	58.56	20	F	41.5971	10
27	8.02	.	.	52.81	20	F	41.5971	10
27	9.05	.	.	52.86	20	F	41.5971	10
27	10.03	.	.	58.42	20	F	41.5971	10
27	10.57	.	.	37.43	20	F	41.5971	10
27	11.05	.	.	28.66	20	F	41.5971	10
27	11.57	.	.	23.25	20	F	41.5971	10
27	12.07	.	.	20.39	20	F	41.5971	10
27	12.57	.	.	18.87	20	F	41.5971	10
27	13.03	.	.	16.51	20	F	41.5971	10
27	13.55	.	.	15.15	20	F	41.5971	10
27	14.05	.	.	12.96	20	F	41.5971	10
27	14.57	.	.	12.25	20	F	41.5971	10
27	15.1	.	.	10.82	20	F	41.5971	10
27	16.1	.	.	10.11	20	F	41.5971	10
27	17.25	.	.	7.59	20	F	41.5971	10
27	18.07	.	.	7.64	20	F	41.5971	10
27	19.08	.	.	6.6	20	F	41.5971	10
27	20.08	.	.	5.56	20	F	41.5971	10
27	22.08	.	.	4.08	20	F	41.5971	10
27	24.1	.	.	2.98	20	F	41.5971	10
27	26.25	.	.	2.28	20	F	41.5971	10
27	28.2	.	.	1.94	20	F	41.5971	10
27	30.08	.	.	1.57	20	F	41.5971	10
27	35.03	.	.	0.93	20	F	41.5971	10
27	40.2	.	.	0.52	20	F	41.5971	10
27	45.15	.	.	0.38	20	F	41.5971	10
27	50.18	.	.	0.25	20	F	41.5971	10
27	55.2	.	.	0.26	20	F	41.5971	10
27	60.17	.	.	0.17	20	F	41.5971	10
27	70.33	.	.	0.11	20	F	41.5971	10
28	0	2378	237.8	.	30	F	55.4106	10
28	1.52	.	.	40.19	30	F	55.4106	10
28	2.03	.	.	50.12	30	F	55.4106	10
28	2.53	.	.	50.65	30	F	55.4106	10
28	3.03	.	.	47.14	30	F	55.4106	10
28	3.53	.	.	39.47	30	F	55.4106	10
28	4.05	.	.	44.53	30	F	55.4106	10
28	4.53	.	.	48.66	30	F	55.4106	10
28	5.02	.	.	54.32	30	F	55.4106	10
28	6.03	.	.	50.49	30	F	55.4106	10
28	7.03	.	.	52.62	30	F	55.4106	10
28	8.1	.	.	55.07	30	F	55.4106	10
28	9.05	.	.	57.32	30	F	55.4106	10
28	10.03	.	.	57.21	30	F	55.4106	10
28	10.55	.	.	44.82	30	F	55.4106	10
28	11.05	.	.	36.68	30	F	55.4106	10
28	11.55	.	.	34.08	30	F	55.4106	10
28	12.05	.	.	30.51	30	F	55.4106	10
28	12.58	.	.	28.93	30	F	55.4106	10
28	13.05	.	.	27.55	30	F	55.4106	10
28	13.57	.	.	25.31	30	F	55.4106	10
28	14.05	.	.	24.18	30	F	55.4106	10
28	14.57	.	.	22.4	30	F	55.4106	10
28	15.07	.	.	21.1	30	F	55.4106	10
28	16.08	.	.	18.03	30	F	55.4106	10
28	17.08	.	.	16.35	30	F	55.4106	10
28	18.07	.	.	13.85	30	F	55.4106	10
28	19.13	.	.	11.79	30	F	55.4106	10
28	20.1	.	.	10.62	30	F	55.4106	10
28	22.08	.	.	8.57	30	F	55.4106	10
28	24.13	.	.	7.01	30	F	55.4106	10
28	26.17	.	.	5.3	30	F	55.4106	10
28	28.1	.	.	4.14	30	F	55.4106	10
28	30.12	.	.	3.43	30	F	55.4106	10
28	35.13	.	.	2.18	30	F	55.4106	10
28	40.13	.	.	1.31	30	F	55.4106	10
28	45.15	.	.	0.82	30	F	55.4106	10
28	50.17	.	.	0.57	30	F	55.4106	10
28	55.2	.	.	0.41	30	F	55.4106	10
28	60.27	.	.	0.3	30	F	55.4106	10
29	0	1639	163.9	.	25	F	41.7695	10
29	1.52	.	.	38.73	25	F	41.7695	10
29	2.02	.	.	42.85	25	F	41.7695	10
29	2.52	.	.	52.88	25	F	41.7695	10
29	3.02	.	.	52.92	25	F	41.7695	10
29	3.52	.	.	42.76	25	F	41.7695	10
29	4.02	.	.	44.18	25	F	41.7695	10
29	4.52	.	.	46.4	25	F	41.7695	10
29	5	.	.	47.47	25	F	41.7695	10
29	6.02	.	.	49.5	25	F	41.7695	10
29	7.03	.	.	48.7	25	F	41.7695	10
29	8.03	.	.	51.01	25	F	41.7695	10
29	9.03	.	.	50.43	25	F	41.7695	10
29	10.03	.	.	51.85	25	F	41.7695	10
29	10.57	.	.	36.49	25	F	41.7695	10
29	11.03	.	.	32.09	25	F	41.7695	10
29	11.55	.	.	28.08	25	F	41.7695	10
29	12.07	.	.	24.3	25	F	41.7695	10
29	12.55	.	.	22.51	25	F	41.7695	10
29	13.05	.	.	20.52	25	F	41.7695	10
29	13.58	.	.	18.67	25	F	41.7695	10
29	14.07	.	.	18.33	25	F	41.7695	10
29	14.58	.	.	16.89	25	F	41.7695	10
29	15.08	.	.	16.15	25	F	41.7695	10
29	16.07	.	.	12.52	25	F	41.7695	10
29	17.07	.	.	11.05	25	F	41.7695	10
29	18.07	.	.	9.35	25	F	41.7695	10
29	19.08	.	.	8.25	25	F	41.7695	10
29	20.07	.	.	6.87	25	F	41.7695	10
29	22.08	.	.	5.2	25	F	41.7695	10
29	24.1	.	.	3.62	25	F	41.7695	10
29	26.1	.	.	2.96	25	F	41.7695	10
29	28.13	.	.	2.18	25	F	41.7695	10
29	30.12	.	.	1.79	25	F	41.7695	10
29	35.13	.	.	1.12	25	F	41.7695	10
29	40.12	.	.	0.62	25	F	41.7695	10
29	45.17	.	.	0.37	25	F	41.7695	10
29	50.17	.	.	0.27	25	F	41.7695	10
29	55.17	.	.	0.2	25	F	41.7695	10
29	60.2	.	.	0.15	25	F	41.7695	10
30	0	1687.5	168.75	.	21	F	42.826	10
30	1.53	.	.	21.05	21	F	42.826	10
30	2.02	.	.	22.5	21	F	42.826	10
30	2.52	.	.	23.22	21	F	42.826	10
30	3.03	.	.	24.14	21	F	42.826	10
30	3.53	.	.	23.09	21	F	42.826	10
30	4.02	.	.	25.32	21	F	42.826	10
30	4.53	.	.	26.47	21	F	42.826	10
30	5.02	.	.	26.11	21	F	42.826	10
30	6.03	.	.	29.31	21	F	42.826	10
30	7.23	.	.	32.56	21	F	42.826	10
30	8.5	.	.	25.86	21	F	42.826	10
30	9.87	.	.	20.77	21	F	42.826	10
30	12.03	.	.	10.87	21	F	42.826	10
30	13.07	.	.	9.58	21	F	42.826	10
30	14.07	.	.	9.18	21	F	42.826	10
30	15.12	.	.	8.26	21	F	42.826	10
30	16.07	.	.	7.67	21	F	42.826	10
30	17.23	.	.	7.65	21	F	42.826	10
30	18.13	.	.	6.77	21	F	42.826	10
30	20.45	.	.	5.61	21	F	42.826	10
30	22.25	.	.	4.31	21	F	42.826	10
30	24.07	.	.	3.83	21	F	42.826	10
30	26.08	.	.	3.1	21	F	42.826	10
30	28.13	.	.	2.61	21	F	42.826	10
30	33.1	.	.	1.58	21	F	42.826	10
30	38.15	.	.	0.99	21	F	42.826	10
30	43.32	.	.	0.6	21	F	42.826	10
30	48.18	.	.	0.37	21	F	42.826	10
30	53.18	.	.	0.26	21	F	42.826	10
31	0	1584	198	.	63	F	45.7487	8
31	2.01	.	.	35.5	63	F	45.7487	8
31	3.03	.	.	43.77	63	F	45.7487	8
31	4.04	.	.	60.18	63	F	45.7487	8
31	5.01	.	.	66.33	63	F	45.7487	8
31	7.04	.	.	69.66	63	F	45.7487	8
31	8.04	.	.	85.72	63	F	45.7487	8
31	9.03	.	.	46.23	63	F	45.7487	8
31	10.03	.	.	36.57	63	F	45.7487	8
31	11.03	.	.	29.49	63	F	45.7487	8
31	12.03	.	.	25.89	63	F	45.7487	8
31	13.04	.	.	22.2	63	F	45.7487	8
31	15.01	.	.	16.99	63	F	45.7487	8
31	18.02	.	.	13.36	63	F	45.7487	8
31	23.01	.	.	7.85	63	F	45.7487	8
31	28	.	.	4.25	63	F	45.7487	8
31	33.01	.	.	2.78	63	F	45.7487	8
31	38.02	.	.	1.67	63	F	45.7487	8
31	43.01	.	.	0.9	63	F	45.7487	8
31	48	.	.	0.59	63	F	45.7487	8
31	53.04	.	.	0.47	63	F	45.7487	8
31	58.04	.	.	0.45	63	F	45.7487	8
31	68.04	.	.	0.14	63	F	45.7487	8
32	0	675	135	.	54	F	37.4038	5
32	2.01	.	.	38.4	54	F	37.4038	5
32	3.01	.	.	50.68	54	F	37.4038	5
32	4.01	.	.	55.85	54	F	37.4038	5
32	5.02	.	.	58.64	54	F	37.4038	5
32	6.02	.	.	30.1	54	F	37.4038	5
32	7.02	.	.	21.15	54	F	37.4038	5
32	8.02	.	.	15.92	54	F	37.4038	5
32	9.02	.	.	12.67	54	F	37.4038	5
32	10.02	.	.	10.59	54	F	37.4038	5
32	15.01	.	.	4.81	54	F	37.4038	5
32	19.98	.	.	2.91	54	F	37.4038	5
32	30	.	.	1.21	54	F	37.4038	5
32	35.11	.	.	0.89	54	F	37.4038	5
32	39.98	.	.	0.52	54	F	37.4038	5
32	44.99	.	.	0.34	54	F	37.4038	5
32	50.02	.	.	0.22	54	F	37.4038	5
32	55.02	.	.	0.16	54	F	37.4038	5
32	65.02	.	.	0.1	54	F	37.4038	5
33	0	2625	262.5	.	40	M	64.6126	10
33	2.01	.	.	43.67	40	M	64.6126	10
33	3.03	.	.	64.74	40	M	64.6126	10
33	4.01	.	.	58.72	40	M	64.6126	10
33	5.04	.	.	62.36	40	M	64.6126	10
33	7	.	.	71.55	40	M	64.6126	10
33	10	.	.	80.45	40	M	64.6126	10
33	11.01	.	.	56.45	40	M	64.6126	10
33	12.03	.	.	44.11	40	M	64.6126	10
33	12.99	.	.	36.63	40	M	64.6126	10
33	14.03	.	.	31.8	40	M	64.6126	10
33	15.01	.	.	28.14	40	M	64.6126	10
33	17.04	.	.	22.12	40	M	64.6126	10
33	20	.	.	14.42	40	M	64.6126	10
33	25.02	.	.	7.17	40	M	64.6126	10
33	30.06	.	.	4.03	40	M	64.6126	10
33	35.01	.	.	2.52	40	M	64.6126	10
33	40	.	.	2.05	40	M	64.6126	10
33	45	.	.	1.23	40	M	64.6126	10
33	50.05	.	.	0.81	40	M	64.6126	10
33	55.1	.	.	0.57	40	M	64.6126	10
33	60	.	.	0.37	40	M	64.6126	10
33	70	.	.	0.17	40	M	64.6126	10
33	80	.	.	0.19	40	M	64.6126	10
34	0	1619.1	231.3	.	46	F	51.3259	7
34	3.01	.	.	84.89	46	F	51.3259	7
34	4.01	.	.	70.51	46	F	51.3259	7
34	4.99	.	.	75.07	46	F	51.3259	7
34	6.99	.	.	78.86	46	F	51.3259	7
34	8	.	.	35.39	46	F	51.3259	7
34	9.02	.	.	24.22	46	F	51.3259	7
34	10	.	.	19.49	46	F	51.3259	7
34	11	.	.	16.48	46	F	51.3259	7
34	12	.	.	16.77	46	F	51.3259	7
34	13.99	.	.	12.3	46	F	51.3259	7
34	17	.	.	8.76	46	F	51.3259	7
34	22.01	.	.	4.85	46	F	51.3259	7
34	27	.	.	2.58	46	F	51.3259	7
34	32.03	.	.	1.63	46	F	51.3259	7
34	37.02	.	.	1.03	46	F	51.3259	7
34	42.04	.	.	0.63	46	F	51.3259	7
34	47.04	.	.	0.39	46	F	51.3259	7
34	52.07	.	.	0.24	46	F	51.3259	7
34	57.04	.	.	0.16	46	F	51.3259	7
34	67.2	.	.	0.1	46	F	51.3259	7
35	0	1856.4	265.2	.	42	M	65.3123	7
35	2.01	.	.	49.64	42	M	65.3123	7
35	3.01	.	.	69.58	42	M	65.3123	7
35	4.03	.	.	80.15	42	M	65.3123	7
35	5.01	.	.	67.69	42	M	65.3123	7
35	7.02	.	.	77.57	42	M	65.3123	7
35	8.02	.	.	36.14	42	M	65.3123	7
35	9.02	.	.	24.44	42	M	65.3123	7
35	10.02	.	.	18.93	42	M	65.3123	7
35	11.01	.	.	15.62	42	M	65.3123	7
35	12.01	.	.	15.27	42	M	65.3123	7
35	14.01	.	.	10.51	42	M	65.3123	7
35	17.02	.	.	7.15	42	M	65.3123	7
35	22	.	.	3.94	42	M	65.3123	7
35	27	.	.	2.34	42	M	65.3123	7
35	32.31	.	.	1.57	42	M	65.3123	7
35	37.02	.	.	0.83	42	M	65.3123	7
35	42.01	.	.	0.56	42	M	65.3123	7
35	47.15	.	.	0.32	42	M	65.3123	7
35	52.01	.	.	0.22	42	M	65.3123	7
35	57.08	.	.	0.14	42	M	65.3123	7
36	0	1600.2	228.6	.	63	M	57.7977	7
36	2	.	.	47.87	63	M	57.7977	7
36	4.06	.	.	80.07	63	M	57.7977	7
36	5.02	.	.	92.09	63	M	57.7977	7
36	7	.	.	100.72	63	M	57.7977	7
36	7.99	.	.	90.9	63	M	57.7977	7
36	9.02	.	.	40.7	63	M	57.7977	7
36	10	.	.	26.23	63	M	57.7977	7
36	11.03	.	.	20.69	63	M	57.7977	7
36	12.05	.	.	17.39	63	M	57.7977	7
36	14.03	.	.	13.64	63	M	57.7977	7
36	17	.	.	9.36	63	M	57.7977	7
36	22.01	.	.	5.84	63	M	57.7977	7
36	26.99	.	.	3.61	63	M	57.7977	7
36	31.98	.	.	2.41	63	M	57.7977	7
36	37	.	.	2.16	63	M	57.7977	7
36	41.99	.	.	1.33	63	M	57.7977	7
36	47.05	.	.	0.86	63	M	57.7977	7
36	52	.	.	0.56	63	M	57.7977	7
36	57.04	.	.	0.4	63	M	57.7977	7
36	67.04	.	.	0.22	63	M	57.7977	7
36	77	.	.	0.12	63	M	57.7977	7
37	0	2226	318	.	41	M	74.1198	7
37	2.03	.	.	58.7	41	M	74.1198	7
37	3.01	.	.	60.07	41	M	74.1198	7
37	4.03	.	.	58.24	41	M	74.1198	7
37	5.01	.	.	65.27	41	M	74.1198	7
37	7	.	.	76.82	41	M	74.1198	7
37	8	.	.	37.8	41	M	74.1198	7
37	9	.	.	26.12	41	M	74.1198	7
37	10.02	.	.	19.51	41	M	74.1198	7
37	11	.	.	18.07	41	M	74.1198	7
37	12.01	.	.	16.3	41	M	74.1198	7
37	14.01	.	.	11.95	41	M	74.1198	7
37	17	.	.	7.95	41	M	74.1198	7
37	22.01	.	.	4.67	41	M	74.1198	7
37	27	.	.	2.76	41	M	74.1198	7
37	32.01	.	.	1.74	41	M	74.1198	7
37	36.99	.	.	1.13	41	M	74.1198	7
37	42.02	.	.	0.79	41	M	74.1198	7
37	47	.	.	0.41	41	M	74.1198	7
37	52	.	.	0.25	41	M	74.1198	7
37	57	.	.	0.18	41	M	74.1198	7
38	0	3023.94	299.4	.	66	M	71.7112	10
38	2.01	.	.	39.29	66	M	71.7112	10
38	3.13	.	.	84.9	66	M	71.7112	10
38	4.01	.	.	42.51	66	M	71.7112	10
38	5.01	.	.	59.2	66	M	71.7112	10
38	7.02	.	.	90.39	66	M	71.7112	10
38	10.05	.	.	82.16	66	M	71.7112	10
38	11.01	.	.	67.68	66	M	71.7112	10
38	12.01	.	.	43.12	66	M	71.7112	10
38	13.03	.	.	30.34	66	M	71.7112	10
38	14.03	.	.	25.55	66	M	71.7112	10
38	15.04	.	.	22.36	66	M	71.7112	10
38	17	.	.	20.41	66	M	71.7112	10
38	20.02	.	.	12.61	66	M	71.7112	10
38	25.02	.	.	7.22	66	M	71.7112	10
38	30.03	.	.	4.99	66	M	71.7112	10
38	34.99	.	.	3.06	66	M	71.7112	10
38	40.01	.	.	2.2	66	M	71.7112	10
38	45.05	.	.	1.39	66	M	71.7112	10
38	50.05	.	.	0.98	66	M	71.7112	10
38	55.05	.	.	0.61	66	M	71.7112	10
38	60.05	.	.	0.5	66	M	71.7112	10
38	70.15	.	.	0.19	66	M	71.7112	10
38	80.05	.	.	0.11	66	M	71.7112	10
39	0	1869	267	.	61	M	67.2911	7
39	2.01	.	.	83.34	61	M	67.2911	7
39	2.99	.	.	75.4	61	M	67.2911	7
39	4.01	.	.	62.21	61	M	67.2911	7
39	5.04	.	.	79.58	61	M	67.2911	7
39	8	.	.	47.75	61	M	67.2911	7
39	9	.	.	31.88	61	M	67.2911	7
39	10.02	.	.	25.77	61	M	67.2911	7
39	12.01	.	.	18.3	61	M	67.2911	7
39	16.99	.	.	10.16	61	M	67.2911	7
39	22	.	.	4.81	61	M	67.2911	7
39	27.22	.	.	3.59	61	M	67.2911	7
39	31.99	.	.	2.32	61	M	67.2911	7
39	37.03	.	.	1.56	61	M	67.2911	7
39	42.03	.	.	1.15	61	M	67.2911	7
39	47.03	.	.	0.63	61	M	67.2911	7
39	52.07	.	.	0.44	61	M	67.2911	7
39	57.03	.	.	0.29	61	M	67.2911	7
39	67.08	.	.	0.16	61	M	67.2911	7
40	0	1659	237	.	61	M	59.2582	7
40	2.01	.	.	65.07	61	M	59.2582	7
40	3.01	.	.	79.89	61	M	59.2582	7
40	5.02	.	.	95.41	61	M	59.2582	7
40	7	.	.	98.42	61	M	59.2582	7
40	8.02	.	.	53.88	61	M	59.2582	7
40	9.02	.	.	32.52	61	M	59.2582	7
40	10.02	.	.	25.56	61	M	59.2582	7
40	11.01	.	.	22.15	61	M	59.2582	7
40	12.01	.	.	19.11	61	M	59.2582	7
40	14.01	.	.	16.33	61	M	59.2582	7
40	17	.	.	12.02	61	M	59.2582	7
40	22.01	.	.	7.81	61	M	59.2582	7
40	27	.	.	5.45	61	M	59.2582	7
40	32.01	.	.	4.19	61	M	59.2582	7
40	37.04	.	.	2.63	61	M	59.2582	7
40	41.99	.	.	1.67	61	M	59.2582	7
40	47	.	.	1.31	61	M	59.2582	7
40	52	.	.	0.93	61	M	59.2582	7
40	57	.	.	0.63	61	M	59.2582	7
40	67	.	.	0.32	61	M	59.2582	7
40	77	.	.	0.16	61	M	59.2582	7
41	0	2250	225	.	40	M	58.9898	10
41	2	.	.	48.4	40	M	58.9898	10
41	3.04	.	.	61.35	40	M	58.9898	10
41	4.01	.	.	62.77	40	M	58.9898	10
41	5.01	.	.	57.08	40	M	58.9898	10
41	7	.	.	58.21	40	M	58.9898	10
41	9.98	.	.	75.39	40	M	58.9898	10
41	11.01	.	.	47	40	M	58.9898	10
41	12	.	.	35.98	40	M	58.9898	10
41	13.01	.	.	30.57	40	M	58.9898	10
41	14.01	.	.	27.33	40	M	58.9898	10
41	14.97	.	.	23.86	40	M	58.9898	10
41	17.02	.	.	16.76	40	M	58.9898	10
41	20	.	.	12.95	40	M	58.9898	10
41	25.51	.	.	7.49	40	M	58.9898	10
41	30	.	.	4	40	M	58.9898	10
41	34.97	.	.	2.61	40	M	58.9898	10
41	39.98	.	.	1.96	40	M	58.9898	10
41	44.98	.	.	1.34	40	M	58.9898	10
41	50.03	.	.	1	40	M	58.9898	10
41	54.98	.	.	0.64	40	M	58.9898	10
41	59.98	.	.	0.36	40	M	58.9898	10
41	69.98	.	.	0.19	40	M	58.9898	10
42	0	2829	282.9	.	68	M	64.3446	10
42	2	.	.	49.22	68	M	64.3446	10
42	3.01	.	.	64.66	68	M	64.3446	10
42	3.99	.	.	78.32	68	M	64.3446	10
42	4.99	.	.	87.99	68	M	64.3446	10
42	7	.	.	94.65	68	M	64.3446	10
42	12.01	.	.	57.88	68	M	64.3446	10
42	12.99	.	.	43.34	68	M	64.3446	10
42	14.01	.	.	32.84	68	M	64.3446	10
42	14.99	.	.	26.08	68	M	64.3446	10
42	17	.	.	17.39	68	M	64.3446	10
42	20	.	.	12	68	M	64.3446	10
42	24.99	.	.	7.25	68	M	64.3446	10
42	29.98	.	.	4.67	68	M	64.3446	10
42	35.01	.	.	2.96	68	M	64.3446	10
42	40	.	.	1.9	68	M	64.3446	10
42	44.99	.	.	1.23	68	M	64.3446	10
42	50	.	.	0.71	68	M	64.3446	10
42	55	.	.	0.52	68	M	64.3446	10
42	60	.	.	0.38	68	M	64.3446	10
42	70.25	.	.	0.18	68	M	64.3446	10
43	0	2700	270	.	41	F	58.0351	10
43	2.01	.	.	63.98	41	F	58.0351	10
43	3.03	.	.	61.43	41	F	58.0351	10
43	4.01	.	.	65.58	41	F	58.0351	10
43	5.01	.	.	64.34	41	F	58.0351	10
43	7	.	.	74.59	41	F	58.0351	10
43	10	.	.	87.4	41	F	58.0351	10
43	11.03	.	.	46.99	41	F	58.0351	10
43	12.01	.	.	31.27	41	F	58.0351	10
43	13.03	.	.	24.23	41	F	58.0351	10
43	14.01	.	.	21.02	41	F	58.0351	10
43	15.02	.	.	18.11	41	F	58.0351	10
43	17.09	.	.	13.64	41	F	58.0351	10
43	21.43	.	.	7.64	41	F	58.0351	10
43	25.07	.	.	4.85	41	F	58.0351	10
43	30.03	.	.	2.49	41	F	58.0351	10
43	35.06	.	.	1.38	41	F	58.0351	10
43	40	.	.	0.76	41	F	58.0351	10
43	45	.	.	0.43	41	F	58.0351	10
43	50	.	.	0.27	41	F	58.0351	10
43	55.03	.	.	0.2	41	F	58.0351	10
43	60.05	.	.	0.11	41	F	58.0351	10
44	0	1305	261	.	79	F	50.9276	5
44	2.05	.	.	68.38	79	F	50.9276	5
44	4.01	.	.	104.65	79	F	50.9276	5
44	6.01	.	.	73.83	79	F	50.9276	5
44	7.02	.	.	33.49	79	F	50.9276	5
44	7.99	.	.	21.39	79	F	50.9276	5
44	8.98	.	.	15.68	79	F	50.9276	5
44	10.02	.	.	12.84	79	F	50.9276	5
44	11.98	.	.	8.94	79	F	50.9276	5
44	15.02	.	.	7.39	79	F	50.9276	5
44	20	.	.	3.24	79	F	50.9276	5
44	25.02	.	.	1.65	79	F	50.9276	5
44	29.98	.	.	1.02	79	F	50.9276	5
44	34.97	.	.	0.63	79	F	50.9276	5
44	40.04	.	.	0.46	79	F	50.9276	5
44	44.99	.	.	0.31	79	F	50.9276	5
44	50.01	.	.	0.2	79	F	50.9276	5
44	54.99	.	.	0.15	79	F	50.9276	5
44	65.02	.	.	0.11	79	F	50.9276	5
45	0	1142.4	163.2	.	72	F	42.1204	7
45	2.03	.	.	38.92	72	F	42.1204	7
45	3.01	.	.	47.89	72	F	42.1204	7
45	4.01	.	.	46.2	72	F	42.1204	7
45	5.02	.	.	57.83	72	F	42.1204	7
45	6.99	.	.	59.64	72	F	42.1204	7
45	8.02	.	.	26.87	72	F	42.1204	7
45	9.02	.	.	20.2	72	F	42.1204	7
45	10.05	.	.	17.16	72	F	42.1204	7
45	11.01	.	.	14.67	72	F	42.1204	7
45	12.03	.	.	12.59	72	F	42.1204	7
45	14.01	.	.	10.09	72	F	42.1204	7
45	17	.	.	7.19	72	F	42.1204	7
45	22.03	.	.	4.62	72	F	42.1204	7
45	27.05	.	.	2.93	72	F	42.1204	7
45	32.01	.	.	1.83	72	F	42.1204	7
45	37.07	.	.	1.08	72	F	42.1204	7
45	41.99	.	.	0.71	72	F	42.1204	7
45	47.02	.	.	0.44	72	F	42.1204	7
45	51.99	.	.	0.32	72	F	42.1204	7
45	56.99	.	.	0.18	72	F	42.1204	7
45	66.99	.	.	0.12	72	F	42.1204	7
46	0	1980	198	.	73	F	46.3553	10
46	2.01	.	.	64.95	73	F	46.3553	10
46	3.01	.	.	78.53	73	F	46.3553	10
46	4.01	.	.	63.14	73	F	46.3553	10
46	5.01	.	.	65.4	73	F	46.3553	10
46	6.99	.	.	69.31	73	F	46.3553	10
46	10	.	.	72.17	73	F	46.3553	10
46	11.01	.	.	43.82	73	F	46.3553	10
46	12.01	.	.	33.97	73	F	46.3553	10
46	12.99	.	.	29.64	73	F	46.3553	10
46	14.01	.	.	24.7	73	F	46.3553	10
46	15.01	.	.	22.59	73	F	46.3553	10
46	17	.	.	20.11	73	F	46.3553	10
46	20	.	.	13.42	73	F	46.3553	10
46	25.01	.	.	8.25	73	F	46.3553	10
46	30	.	.	4.98	73	F	46.3553	10
46	34.99	.	.	3.24	73	F	46.3553	10
46	40	.	.	2.06	73	F	46.3553	10
46	45	.	.	1.53	73	F	46.3553	10
46	50	.	.	0.9	73	F	46.3553	10
46	55	.	.	0.63	73	F	46.3553	10
46	60	.	.	0.43	73	F	46.3553	10
46	70	.	.	0.2	73	F	46.3553	10
46	80	.	.	0.1	73	F	46.3553	10
47	0	1142.4	163.2	.	72	F	41.7232	7
47	1.95	.	.	51.93	72	F	41.7232	7
47	2.98	.	.	50.59	72	F	41.7232	7
47	4.01	.	.	54.28	72	F	41.7232	7
47	5.02	.	.	46.12	72	F	41.7232	7
47	7	.	.	63.57	72	F	41.7232	7
47	8	.	.	45.59	72	F	41.7232	7
47	9.02	.	.	25.4	72	F	41.7232	7
47	10.03	.	.	21.63	72	F	41.7232	7
47	11.01	.	.	15.6	72	F	41.7232	7
47	12.01	.	.	12.95	72	F	41.7232	7
47	14.29	.	.	9.11	72	F	41.7232	7
47	17.17	.	.	7.26	72	F	41.7232	7
47	22.21	.	.	4.47	72	F	41.7232	7
47	26.99	.	.	2.88	72	F	41.7232	7
47	32.6	.	.	1.94	72	F	41.7232	7
47	37	.	.	1.38	72	F	41.7232	7
47	42.14	.	.	0.92	72	F	41.7232	7
47	47	.	.	0.67	72	F	41.7232	7
47	52	.	.	0.45	72	F	41.7232	7
47	57.17	.	.	0.42	72	F	41.7232	7
47	67	.	.	0.19	72	F	41.7232	7
48	0	1443	144.3	.	81	F	38.5793	10
48	2	.	.	42.63	81	F	38.5793	10
48	2.99	.	.	51.51	81	F	38.5793	10
48	3.99	.	.	54.72	81	F	38.5793	10
48	5.01	.	.	57.86	81	F	38.5793	10
48	7.02	.	.	62.43	81	F	38.5793	10
48	9.98	.	.	71.21	81	F	38.5793	10
48	10.98	.	.	34.51	81	F	38.5793	10
48	11.98	.	.	24.46	81	F	38.5793	10
48	12.99	.	.	19.36	81	F	38.5793	10
48	14.18	.	.	15.38	81	F	38.5793	10
48	14.97	.	.	13.05	81	F	38.5793	10
48	16.99	.	.	9.86	81	F	38.5793	10
48	20	.	.	6.67	81	F	38.5793	10
48	25.04	.	.	4.12	81	F	38.5793	10
48	29.96	.	.	2.64	81	F	38.5793	10
48	35.09	.	.	1.51	81	F	38.5793	10
48	39.98	.	.	1.13	81	F	38.5793	10
48	45.1	.	.	0.8	81	F	38.5793	10
48	50.03	.	.	0.53	81	F	38.5793	10
48	54.98	.	.	0.39	81	F	38.5793	10
48	59.98	.	.	0.27	81	F	38.5793	10
48	70.05	.	.	0.13	81	F	38.5793	10
49	0	1190.7	170.1	.	74	F	42.0829	7
49	2	.	.	70.87	74	F	42.0829	7
49	3.01	.	.	75.97	74	F	42.0829	7
49	4.01	.	.	71.65	74	F	42.0829	7
49	5.01	.	.	77.85	74	F	42.0829	7
49	6.99	.	.	72.31	74	F	42.0829	7
49	8	.	.	55.25	74	F	42.0829	7
49	9	.	.	39.09	74	F	42.0829	7
49	9.92	.	.	70.65	74	F	42.0829	7
49	11	.	.	26.88	74	F	42.0829	7
49	11.98	.	.	23.79	74	F	42.0829	7
49	14.01	.	.	17.93	74	F	42.0829	7
49	17	.	.	12.13	74	F	42.0829	7
49	21.85	.	.	8.42	74	F	42.0829	7
49	26.99	.	.	4.52	74	F	42.0829	7
49	31.99	.	.	2.6	74	F	42.0829	7
49	37.02	.	.	1.44	74	F	42.0829	7
49	44.15	.	.	0.75	74	F	42.0829	7
49	46.99	.	.	0.61	74	F	42.0829	7
49	51.99	.	.	0.42	74	F	42.0829	7
49	56.99	.	.	0.29	74	F	42.0829	7
49	66.99	.	.	0.14	74	F	42.0829	7
50	0	1486.8	212.4	.	73	F	46.7767	7
50	2	.	.	54.12	73	F	46.7767	7
50	2.99	.	.	73.26	73	F	46.7767	7
50	4.01	.	.	70.97	73	F	46.7767	7
50	4.99	.	.	75.27	73	F	46.7767	7
50	6.99	.	.	70.58	73	F	46.7767	7
50	8	.	.	37.15	73	F	46.7767	7
50	9	.	.	22.38	73	F	46.7767	7
50	10	.	.	17.4	73	F	46.7767	7
50	11	.	.	13.96	73	F	46.7767	7
50	12	.	.	11.77	73	F	46.7767	7
50	14.04	.	.	9.24	73	F	46.7767	7
50	16.97	.	.	7.36	73	F	46.7767	7
50	22	.	.	4.16	73	F	46.7767	7
50	29.1	.	.	1.84	73	F	46.7767	7
50	31.99	.	.	1.33	73	F	46.7767	7
50	36.99	.	.	0.8	73	F	46.7767	7
50	42.9	.	.	0.44	73	F	46.7767	7
50	46.99	.	.	0.29	73	F	46.7767	7
50	51.99	.	.	0.18	73	F	46.7767	7
50	56.99	.	.	0.12	73	F	46.7767	7
51	0	1505.7	215.1	.	71	F	50.699	7
51	2	.	.	53.3	71	F	50.699	7
51	2.99	.	.	70.19	71	F	50.699	7
51	4.01	.	.	69.79	71	F	50.699	7
51	5.01	.	.	75.71	71	F	50.699	7
51	7	.	.	79.39	71	F	50.699	7
51	8	.	.	51.38	71	F	50.699	7
51	9	.	.	33.93	71	F	50.699	7
51	10.03	.	.	28.01	71	F	50.699	7
51	11	.	.	22.47	71	F	50.699	7
51	12.01	.	.	18.4	71	F	50.699	7
51	13.89	.	.	13.95	71	F	50.699	7
51	16.79	.	.	11.27	71	F	50.699	7
51	21.9	.	.	6.78	71	F	50.699	7
51	27	.	.	3.77	71	F	50.699	7
51	32	.	.	2.1	71	F	50.699	7
51	37	.	.	1.51	71	F	50.699	7
51	42	.	.	0.83	71	F	50.699	7
51	47	.	.	0.59	71	F	50.699	7
51	52.62	.	.	0.35	71	F	50.699	7
51	57	.	.	0.26	71	F	50.699	7
51	67.05	.	.	0.11	71	F	50.699	7
52	0	2040	204	.	70	M	53.8295	10
52	2	.	.	75.37	70	M	53.8295	10
52	3.01	.	.	64.54	70	M	53.8295	10
52	4.06	.	.	75.32	70	M	53.8295	10
52	4.99	.	.	66.15	70	M	53.8295	10
52	7	.	.	74.55	70	M	53.8295	10
52	9.98	.	.	75.06	70	M	53.8295	10
52	10.98	.	.	45.06	70	M	53.8295	10
52	12	.	.	33.16	70	M	53.8295	10
52	12.99	.	.	27.04	70	M	53.8295	10
52	13.99	.	.	23.67	70	M	53.8295	10
52	15.01	.	.	20.94	70	M	53.8295	10
52	17	.	.	15.73	70	M	53.8295	10
52	19.97	.	.	12.3	70	M	53.8295	10
52	24.99	.	.	7.38	70	M	53.8295	10
52	29.98	.	.	4.18	70	M	53.8295	10
52	34.99	.	.	2.4	70	M	53.8295	10
52	39.98	.	.	1.47	70	M	53.8295	10
52	44.97	.	.	0.96	70	M	53.8295	10
52	51.89	.	.	0.6	70	M	53.8295	10
52	54.95	.	.	0.41	70	M	53.8295	10
52	60.01	.	.	0.3	70	M	53.8295	10
52	69.93	.	.	0.13	70	M	53.8295	10
53	0	762	190.5	.	83	F	45.4837	4
53	2.01	.	.	42.56	83	F	45.4837	4
53	2.98	.	.	96.93	83	F	45.4837	4
53	5.01	.	.	76.42	83	F	45.4837	4
53	6.02	.	.	20.08	83	F	45.4837	4
53	6.99	.	.	13.63	83	F	45.4837	4
53	7.99	.	.	10.3	83	F	45.4837	4
53	8.99	.	.	9.05	83	F	45.4837	4
53	10.99	.	.	6.61	83	F	45.4837	4
53	13.99	.	.	4.61	83	F	45.4837	4
53	18.99	.	.	3.34	83	F	45.4837	4
53	24.14	.	.	1.89	83	F	45.4837	4
53	28.99	.	.	1.36	83	F	45.4837	4
53	33.99	.	.	1.04	83	F	45.4837	4
53	38.99	.	.	0.62	83	F	45.4837	4
53	43.99	.	.	0.43	83	F	45.4837	4
53	48.99	.	.	0.39	83	F	45.4837	4
53	53.99	.	.	0.27	83	F	45.4837	4
53	63.99	.	.	0.15	83	F	45.4837	4
54	0	1323	189	.	82	F	43.2724	7
54	2	.	.	56.84	82	F	43.2724	7
54	3.01	.	.	65.68	82	F	43.2724	7
54	4.01	.	.	61.66	82	F	43.2724	7
54	5.02	.	.	63.83	82	F	43.2724	7
54	7	.	.	62.22	82	F	43.2724	7
54	8.05	.	.	31.37	82	F	43.2724	7
54	9	.	.	21.19	82	F	43.2724	7
54	10	.	.	15.82	82	F	43.2724	7
54	11	.	.	13.92	82	F	43.2724	7
54	12.01	.	.	11.88	82	F	43.2724	7
54	14.01	.	.	9.85	82	F	43.2724	7
54	17	.	.	6.94	82	F	43.2724	7
54	22	.	.	4.19	82	F	43.2724	7
54	27	.	.	2.76	82	F	43.2724	7
54	31.99	.	.	1.87	82	F	43.2724	7
54	36.99	.	.	1.09	82	F	43.2724	7
54	41.98	.	.	0.76	82	F	43.2724	7
54	46.97	.	.	0.43	82	F	43.2724	7
54	51.98	.	.	0.25	82	F	43.2724	7
54	57	.	.	0.14	82	F	43.2724	7
54	67	.	.	0.1	82	F	43.2724	7
55	0	1514.1	216.3	.	85	F	47.0937	7
55	2	.	.	67.7	85	F	47.0937	7
55	3.01	.	.	66.35	85	F	47.0937	7
55	4.06	.	.	81.57	85	F	47.0937	7
55	8	.	.	52.62	85	F	47.0937	7
55	9	.	.	30.25	85	F	47.0937	7
55	10	.	.	15.55	85	F	47.0937	7
55	11	.	.	17.03	85	F	47.0937	7
55	12	.	.	13.66	85	F	47.0937	7
55	14.01	.	.	9.68	85	F	47.0937	7
55	16.99	.	.	6.62	85	F	47.0937	7
55	22	.	.	3.56	85	F	47.0937	7
55	26.99	.	.	2.73	85	F	47.0937	7
55	31.98	.	.	1.71	85	F	47.0937	7
55	36.97	.	.	1.07	85	F	47.0937	7
55	41.99	.	.	0.69	85	F	47.0937	7
55	46.99	.	.	0.45	85	F	47.0937	7
55	51.99	.	.	0.3	85	F	47.0937	7
55	56.99	.	.	0.2	85	F	47.0937	7
55	67.24	.	.	0.12	85	F	47.0937	7
56	0	2151	215.1	.	53	M	56.1007	10
56	2.05	.	.	50.21	53	M	56.1007	10
56	3.03	.	.	65.45	53	M	56.1007	10
56	4.03	.	.	59.56	53	M	56.1007	10
56	5.09	.	.	58.32	53	M	56.1007	10
56	7	.	.	59.2	53	M	56.1007	10
56	10	.	.	64.58	53	M	56.1007	10
56	11.01	.	.	32.87	53	M	56.1007	10
56	12.01	.	.	24.66	53	M	56.1007	10
56	13.01	.	.	21.82	53	M	56.1007	10
56	14.06	.	.	19.09	53	M	56.1007	10
56	15.06	.	.	16.34	53	M	56.1007	10
56	16.99	.	.	13.72	53	M	56.1007	10
56	20.03	.	.	9.98	53	M	56.1007	10
56	25.02	.	.	5.46	53	M	56.1007	10
56	34.99	.	.	2.06	53	M	56.1007	10
56	40	.	.	1.19	53	M	56.1007	10
56	45.01	.	.	0.84	53	M	56.1007	10
56	50	.	.	0.5	53	M	56.1007	10
56	55	.	.	0.36	53	M	56.1007	10
56	60	.	.	0.23	53	M	56.1007	10
56	70	.	.	0.13	53	M	56.1007	10
57	0	2400	240	.	50	M	65.7778	10
57	2.03	.	.	40.41	50	M	65.7778	10
57	3.03	.	.	40.45	50	M	65.7778	10
57	4.01	.	.	37.03	50	M	65.7778	10
57	4.97	.	.	37.37	50	M	65.7778	10
57	7	.	.	36.86	50	M	65.7778	10
57	10	.	.	45.48	50	M	65.7778	10
57	10.98	.	.	30.04	50	M	65.7778	10
57	12.01	.	.	24.25	50	M	65.7778	10
57	13.01	.	.	22.93	50	M	65.7778	10
57	14.01	.	.	19.94	50	M	65.7778	10
57	15.02	.	.	17.2	50	M	65.7778	10
57	17.05	.	.	13.44	50	M	65.7778	10
57	20	.	.	9.81	50	M	65.7778	10
57	25.04	.	.	5.77	50	M	65.7778	10
57	30	.	.	4.15	50	M	65.7778	10
57	35.01	.	.	2.72	50	M	65.7778	10
57	40.03	.	.	1.71	50	M	65.7778	10
57	45.01	.	.	1.08	50	M	65.7778	10
57	50.01	.	.	0.7	50	M	65.7778	10
57	55.02	.	.	0.46	50	M	65.7778	10
57	60	.	.	0.3	50	M	65.7778	10
57	70	.	.	0.14	50	M	65.7778	10
58	0	1333.5	190.5	.	72	M	50.4241	7
58	1.96	.	.	57.72	72	M	50.4241	7
58	2.98	.	.	39.99	72	M	50.4241	7
58	4.03	.	.	53.91	72	M	50.4241	7
58	4.99	.	.	56.89	72	M	50.4241	7
58	7	.	.	62.39	72	M	50.4241	7
58	8	.	.	39.95	72	M	50.4241	7
58	9	.	.	23.99	72	M	50.4241	7
58	10.03	.	.	18.35	72	M	50.4241	7
58	11	.	.	15.03	72	M	50.4241	7
58	12.01	.	.	15.29	72	M	50.4241	7
58	14.01	.	.	10.64	72	M	50.4241	7
58	17.02	.	.	7.84	72	M	50.4241	7
58	22.03	.	.	4.63	72	M	50.4241	7
58	27	.	.	2.69	72	M	50.4241	7
58	32.01	.	.	1.75	72	M	50.4241	7
58	37	.	.	1.51	72	M	50.4241	7
58	42	.	.	0.84	72	M	50.4241	7
58	47	.	.	0.56	72	M	50.4241	7
58	52	.	.	0.42	72	M	50.4241	7
58	57	.	.	0.32	72	M	50.4241	7
58	67	.	.	0.17	72	M	50.4241	7
58	77	.	.	0.11	72	M	50.4241	7
59	0	2640	264	.	57	M	67.2013	10
59	2	.	.	53.99	57	M	67.2013	10
59	3.03	.	.	59.06	57	M	67.2013	10
59	3.99	.	.	56.63	57	M	67.2013	10
59	5.01	.	.	68.6	57	M	67.2013	10
59	7	.	.	79.01	57	M	67.2013	10
59	10	.	.	80.36	57	M	67.2013	10
59	11	.	.	56.27	57	M	67.2013	10
59	12.03	.	.	45.73	57	M	67.2013	10
59	13.03	.	.	39.68	57	M	67.2013	10
59	14.03	.	.	34.63	57	M	67.2013	10
59	15.01	.	.	31.48	57	M	67.2013	10
59	17	.	.	23.38	57	M	67.2013	10
59	19.98	.	.	17.94	57	M	67.2013	10
59	24.99	.	.	10.86	57	M	67.2013	10
59	29.98	.	.	6.93	57	M	67.2013	10
59	35.01	.	.	4.34	57	M	67.2013	10
59	39.98	.	.	2.6	57	M	67.2013	10
59	44.99	.	.	1.61	57	M	67.2013	10
59	49.98	.	.	1.03	57	M	67.2013	10
59	54.97	.	.	0.69	57	M	67.2013	10
59	60.06	.	.	0.45	57	M	67.2013	10
59	69.98	.	.	0.22	57	M	67.2013	10
59	80	.	.	0.12	57	M	67.2013	10
60	0	1810.2	258.6	.	71	M	66.4197	7
60	2.03	.	.	44.81	71	M	66.4197	7
60	3.03	.	.	46.45	71	M	66.4197	7
60	4.01	.	.	94.45	71	M	66.4197	7
60	7	.	.	57.51	71	M	66.4197	7
60	8	.	.	64.44	71	M	66.4197	7
60	9	.	.	29.77	71	M	66.4197	7
60	10	.	.	24.35	71	M	66.4197	7
60	11	.	.	18.53	71	M	66.4197	7
60	12	.	.	16.08	71	M	66.4197	7
60	13.99	.	.	12.42	71	M	66.4197	7
60	16.99	.	.	8.62	71	M	66.4197	7
60	22.24	.	.	4.93	71	M	66.4197	7
60	27	.	.	3.3	71	M	66.4197	7
60	32.01	.	.	2.15	71	M	66.4197	7
60	36.99	.	.	1.39	71	M	66.4197	7
60	41.98	.	.	0.91	71	M	66.4197	7
60	47	.	.	0.64	71	M	66.4197	7
60	51.99	.	.	0.44	71	M	66.4197	7
60	56.98	.	.	0.31	71	M	66.4197	7
60	66.97	.	.	0.15	71	M	66.4197	7
61	0	1505.7	215.1	.	59	M	57.3832	7
61	2.01	.	.	44.22	59	M	57.3832	7
61	3.01	.	.	42.02	59	M	57.3832	7
61	4.01	.	.	44.13	59	M	57.3832	7
61	5.04	.	.	41.06	59	M	57.3832	7
61	6.99	.	.	40.11	59	M	57.3832	7
61	8	.	.	23.45	59	M	57.3832	7
61	9.02	.	.	18.27	59	M	57.3832	7
61	10.02	.	.	16.92	59	M	57.3832	7
61	11	.	.	13.59	59	M	57.3832	7
61	12.08	.	.	11.7	59	M	57.3832	7
61	13.99	.	.	9	59	M	57.3832	7
61	16.99	.	.	7.4	59	M	57.3832	7
61	21.98	.	.	4.76	59	M	57.3832	7
61	26.99	.	.	3.09	59	M	57.3832	7
61	31.99	.	.	1.97	59	M	57.3832	7
61	36.99	.	.	1.3	59	M	57.3832	7
61	41.98	.	.	0.89	59	M	57.3832	7
61	51.98	.	.	0.4	59	M	57.3832	7
61	56.97	.	.	0.3	59	M	57.3832	7
61	66.97	.	.	0.15	59	M	57.3832	7
62	0	1465.8	209.4	.	77	M	57.7445	7
62	2	.	.	43.04	77	M	57.7445	7
62	3.01	.	.	55.92	77	M	57.7445	7
62	4.01	.	.	56.42	77	M	57.7445	7
62	5.01	.	.	51.94	77	M	57.7445	7
62	6.99	.	.	59.05	77	M	57.7445	7
62	8	.	.	35.43	77	M	57.7445	7
62	9	.	.	21.54	77	M	57.7445	7
62	10	.	.	19.69	77	M	57.7445	7
62	11	.	.	16.51	77	M	57.7445	7
62	12.01	.	.	14.58	77	M	57.7445	7
62	14.01	.	.	12.21	77	M	57.7445	7
62	17	.	.	8.06	77	M	57.7445	7
62	22.01	.	.	4.99	77	M	57.7445	7
62	27	.	.	3.42	77	M	57.7445	7
62	32.39	.	.	2.51	77	M	57.7445	7
62	37.04	.	.	1.57	77	M	57.7445	7
62	41.99	.	.	1.19	77	M	57.7445	7
62	46.99	.	.	0.79	77	M	57.7445	7
62	51.99	.	.	0.62	77	M	57.7445	7
62	56.99	.	.	0.46	77	M	57.7445	7
62	66.99	.	.	0.28	77	M	57.7445	7
62	76.99	.	.	0.17	77	M	57.7445	7
63	0	1533	219	.	80	M	58.7714	7
63	2.01	.	.	57.17	80	M	58.7714	7
63	3.08	.	.	52.65	80	M	58.7714	7
63	4.08	.	.	65.39	80	M	58.7714	7
63	5.07	.	.	64.6	80	M	58.7714	7
63	7	.	.	66.62	80	M	58.7714	7
63	8.02	.	.	37.73	80	M	58.7714	7
[truncated: 59 more rows]
